# Supplementary material for: Rietveld refinement of KLaTiO4 from X-ray powder data
Source: Acta Crystallogr Sect E Struct Rep Online. 2011 Mar 12;67(Pt 4):i26. doi: 10.1107/S1600536811006891 (PMC3099793; doi:10.1107/S1600536811006891)
Supplement: Supplementary file 1 [file e-67-00i26-sup1.cif]

##############################################################################
###                                                                        ###
###        Electronic paper (Acta Crystallographica Section E)             ###
###                                                                        ###
##############################################################################
#                                                                            #
# This CIF contains the data in a paper accepted for publication in Acta     #
# Crystallographica Section E. It conforms to the requirements of Notes      #
# for Authors for Section E, and has been peer reviewed under the auspices   #
# of the IUCr Commission on Journals.                                        #
#                                                                            #
# Full details of the Crystallographic Information File format               #
# are given in the paper "The Crystallographic Information File (CIF):       #
# a New Standard Archive File for Crystallography" by S. R. Hall, F. H.      #
# Allen and I. D. Brown [Acta Cryst. (1991), A47, 655-685].                  #
#                                                                            #
# The current version of the core CIF dictionary is obtainable from          #
# ftp://ftp.iucr.org/pub/cif_core.dic. The current version number is 2.4.    #
#                                                                            #
# Software is freely available for graphical display of the structure(s) in  #
# this CIF.  For information consult the CIF home page http://www.iucr.org/  #
# cif/home.html                                                              #
#                                                                            #
# This file may be used for bona fide research purposes within the           #
# scientific community so long as proper attribution is given to the journal # 
# article from which it was obtained.                                        #
#                                                                            #
##############################################################################
                                             
data_global
_journal_date_recd_electronic     2010-12-27
_journal_date_accepted     2011-02-23
_journal_name_full     'Acta Crystallographica, Section E'
_journal_year     2011
_journal_volume     67
_journal_issue      4
_journal_page_first     i26
_journal_page_last     i26
_journal_paper_category     QI
_journal_coeditor_code     WM2446
_publ_contact_author_name     'Professor Kai-Bin Tang'
_publ_contact_author_address
;
Department of Nanomaterial and Nanochemistry
Hefei National Laboratory for Physical Sciences at Microscale
University of Science and Technology of China
People's Republic of China
and
Department of Chemistry
University of Science and Technology of China
Hefei, Anhui 230026
People's Republic of China
;
_publ_contact_author_email     kbtang@ustc.edu.cn
_publ_contact_author_fax     '0086 551 3601791'
_publ_contact_author_phone     '0086 551 3601791'
_publ_section_title
;
Rietveld refinement of KLaTiO~4~ from X-ray powder data
;
loop_
    _publ_author_name
    _publ_author_address
    'Bai-Chuan Zhu'
;
Department of Chemistry
University of Science and Technology of China
Hefei, Anhui 230026
People's Republic of China
;
    'Kai-Bin Tang'
;
Department of Nanomaterial and Nanochemistry
Hefei National Laboratory for Physical Sciences at Microscale
University of Science and Technology of China
People's Republic of China
and
Department of Chemistry
University of Science and Technology of China
Hefei, Anhui 230026
People's Republic of China
;
_publ_section_synopsis     .
data_I
_pd_block_diffractogram_id     klatioprofile
_chemical_name_systematic
;
Potassium lanthanum titanate
;
_chemical_name_common     ?
_chemical_formula_moiety     ?
_chemical_formula_sum     'K La O4 Ti'
_chemical_formula_structural     'K La Ti O4'
_chemical_formula_analytical     ?
_chemical_formula_iupac     'K La Ti O4'
_chemical_formula_weight     289.90
_chemical_melting_point     ?
_symmetry_cell_setting     tetragonal
_symmetry_space_group_name_H-M     'P 4/n m m'
_symmetry_space_group_name_Hall     '-p 4a 2a'
loop_
    _symmetry_equiv_pos_site_id
    _symmetry_equiv_pos_as_xyz
    1 +x,+y,+z
    2 -y+1/2,+x,+z
    3 -x+1/2,-y+1/2,+z
    4 +y,-x+1/2,+z
    5 -x+1/2,+y,+z
    6 -y+1/2,-x+1/2,+z
    7 +x,-y+1/2,+z
    8 +y,+x,+z
    -1 -x,-y,-z
    -2 +y+1/2,-x,-z
    -3 +x+1/2,+y+1/2,-z
    -4 -y,+x+1/2,-z
    -5 +x+1/2,-y,-z
    -6 +y+1/2,+x+1/2,-z
    -7 -x,+y+1/2,-z
    -8 -y,-x,-z
_cell_length_a     3.84155(10)
_cell_length_b     3.84155
_cell_length_c     13.4695(4)
_cell_angle_alpha     90.0
_cell_angle_beta     90.0
_cell_angle_gamma     90.0
_cell_volume     198.777(7)
_cell_formula_units_Z     2
_cell_measurement_temperature     298
_cell_special_details     ?
_exptl_crystal_density_diffrn     4.8480
_exptl_crystal_density_meas     ?
_exptl_crystal_density_method     'not measured'
_exptl_crystal_F_000     ?
_pd_char_colour     white
_pd_char_particle_morphology     ?
_exptl_absorpt_coefficient_mu     ?
_exptl_absorpt_correction_type     ?
_exptl_absorpt_correction_T_min     ?
_exptl_absorpt_correction_T_max     ?
_exptl_special_details
;
;
_diffrn_ambient_temperature     298(2)
_diffrn_radiation_type     'Cu K\a'
_diffrn_radiation_wavelength     1.54178
_diffrn_radiation_source     'sealed tube'
_diffrn_radiation_monochromator     graphite
_diffrn_measurement_device_type     'PANalytical X'pert PRO'
_diffrn_measurement_method     'thin-slice \w'
_pd_instr_dist_src/spec     ?
_pd_instr_dist_spec/detc     ?
_pd_instr_location     ?
_pd_meas_2theta_fixed     ?
_pd_meas_2theta_range_min     9.945
_pd_meas_2theta_range_max     109.888
_pd_meas_2theta_range_inc     0.017
_pd_meas_number_of_points     5880
_pd_meas_scan_method     cont
_pd_meas_special_details     ?
_refine_special_details
;
;
_refine_ls_structure_factor_coef     Fsqd
_refine_ls_matrix_type     full
_refine_ls_goodness_of_fit_all     1.49
_refine_ls_restrained_S_all     ?
_refine_ls_number_parameters     60
_refine_ls_number_restraints     0
_refine_ls_number_constraints     ?
_refine_ls_hydrogen_treatment     ?
_refine_ls_weighting_scheme     calc
_refine_ls_weighting_details
                    'w = 1/[\s^2^(Fo^2^)+(0.0677P)^2^] where P=(Fo^2^+2Fc^2^)/3'
_refine_ls_shift/su_max     0.01
_refine_ls_shift/su_mean     0.00
_refine_ls_extinction_method     none
_refine_ls_extinction_coef     ?
loop_
    _atom_type_symbol
    _atom_type_scat_dispersion_real
    _atom_type_scat_dispersion_imag
    _atom_type_scat_source
    'K' 0.000 0.000 'International Tables Vol C Tables 4.2.6.8 and 6.1.1.4'
    'La' 0.000 0.000 'International Tables Vol C Tables 4.2.6.8 and 6.1.1.4'
    'Ti' 0.000 0.000 'International Tables Vol C Tables 4.2.6.8 and 6.1.1.4'
    'O' 0.000 0.000 'International Tables Vol C Tables 4.2.6.8 and 6.1.1.4'
_computing_data_collection
                              '<i>X'pert Data Collector</i> (PANalytical, 2003)'
_computing_cell_refinement
        '<i>GSAS</i> (Larson & Von Dreele, 2004) and <i>EXPGUI</i> (Toby, 2001)'
_computing_data_reduction     '<i>X'pert Data Collector</i> (PANalytical, 2003)'
_computing_structure_solution
;
coordinates taken from an isotypic compound (Toda <i>et al.</i>,
1996<i>b</i>)
;
_computing_structure_refinement
        '<i>GSAS</i> (Larson & Von Dreele, 2004) and <i>EXPGUI</i> (Toby, 2001)'
_computing_molecular_graphics     'DIAMOND (Brandenburg, 1999)'
_computing_publication_material     '<i>publCIF</i> (Westrip, 2010)'
_pd_calibration_special_details     ?
_pd_phase_name     "from E:/gsas/MyWork/klt/KLATIO4.EXP"
_pd_prep_cool_rate     ?
_pd_prep_pressure     ?
_pd_prep_temperature     1223
_pd_proc_2theta_range_min     9.87202
_pd_proc_2theta_range_max     109.81503
_pd_proc_2theta_range_inc     0.017
_pd_proc_info_data_reduction     ?
_pd_proc_info_excluded_regions     none
_pd_proc_ls_background_function
;   GSAS Background function number 1 with 36 terms.
 Shifted Chebyshev function of 1st kind
      1:    353.285     2:   -361.136     3:    220.846     4:   -104.260
      5:    61.8271     6:   -33.1030     7:    19.7877     8:   -5.01446
      9:    3.42337    10:   -3.14370    11:   0.340114    12:    2.15882
     13:  -0.130836    14:   -1.88421    15:    5.08631    16:   -1.48077
     17:    4.42719    18:    2.91556    19:  -3.924060E-0220:   0.679453
     21:    5.77738    22:   -2.47188    23:    3.81643    24:    3.21357
     25:   -4.71396    26:   -1.63350    27:   0.665874    28:   -7.16378
     29:  -7.040150E-0230:    3.04932    31:   -2.36381    32:   0.787399
     33:    4.27144    34:   -2.96952    35:    4.90415    36:    1.54599
;
_pd_proc_ls_pref_orient_corr
;
March-Dollase
AXIS  1 Ratio=   0.96438  h= 0.000  k= 0.000  l= 1.000
Prefered orientation correction range: Min=   0.94706, Max=   1.11492
;
_pd_proc_ls_prof_R_factor     0.0463
_pd_proc_ls_prof_wR_factor     0.0682
_pd_proc_ls_prof_wR_expected     0.0460
_pd_proc_ls_profile_function
;
CW Profile function number 2 with  18 terms
Profile coefficients for Simpson's rule integration of pseudovoigt function
C.J. Howard (1982). J. Appl. Cryst.,15,615-620.
P. Thompson, D.E. Cox & J.B. Hastings (1987). J. Appl.
Cryst.,20,79-83.
#1(GU)   =    0.000 #2(GV)   =   -2.261 #3(GW)   =   -9.290
#4(LX)   =    4.310 #5(LY)   =   17.630 #6(trns) =    0.000
#7(asym) =   3.5282 #8(shft) =   0.0000 #9(GP)   =   17.284
#10(stec)=     0.00 #11(ptec)=     0.00 #12(sfec)=     0.00
#13(L11) =    0.000 #14(L22) =    0.000 #15(L33) =    0.000
#16(L12) =    0.000 #17(L13) =    0.000 #18(L23) =    0.000
Peak tails are ignored  where the intensity is below 0.0010 times the peak
  Aniso. broadening axis   0.0   0.0   1.0
;
_pd_proc_ls_special_details     ?
loop_
    _pd_proc_wavelength
    1.54060
    1.54443
_pd_spec_mount_mode     reflection
_pd_spec_mounting
;
packed powder pellet
;
_pd_spec_shape     flat_sheet
_pd_spec_size_axial     20
_pd_spec_size_equat     20
_pd_spec_size_thick     1
loop_
    _atom_site_type_symbol
    _atom_site_label
    _atom_site_fract_x
    _atom_site_fract_y
    _atom_site_fract_z
    _atom_site_U_iso_or_equiv
    _atom_site_thermal_displace_type
    _atom_site_occupancy
    K K1 0.25 0.25 0.5950(2)   0.0278(9) Uiso 1.0
    La LA1 0.25 0.25 0.89446(6) 0.0199(4) Uiso 1.0
    Ti TI1 0.75 0.75 0.74203(19) 0.0151(7) Uiso 1.0
    O O1 0.75 0.25 0.7723(4) 0.0189(17) Uiso 1.0
    O O2 0.25 0.25 0.3897(6) 0.039(2)   Uiso 1.0
    O O3 0.25 0.25 0.0681(5) 0.018(2)   Uiso 1.0
_geom_special_details
;
;
loop_
    _geom_bond_atom_site_label_1
    _geom_bond_atom_site_label_2
    _geom_bond_site_symmetry_1
    _geom_bond_site_symmetry_2
    _geom_bond_distance
    _geom_bond_publ_flag
    K1 O1 . 1_455 3.065(4) ?
    K1 O1 . 1_555 3.065(4) y
    K1 O1 . 2_545 3.065(4) ?
    K1 O1 . 2_555 3.065(4) ?
    K1 O2 . 1_555 2.765(9) y
    K1 O2 . -1_556 2.7242(7) y
    K1 O2 . -1_566 2.7242(7) ?
    K1 O2 . -1_656 2.7242(7) ?
    K1 O2 . -1_666 2.7242(7) ?
    La1 O1 . 1_455 2.530(3)   ?
    La1 O1 . 1_555 2.530(3)   y
    La1 O1 . 2_545 2.530(3)   ?
    La1 O1 . 2_555 2.530(3)   ?
    La1 O3 . 1_556 2.339(7) y
    La1 O3 . -1_556 2.7628(12) y
    La1 O3 . -1_566 2.7628(12) ?
    La1 O3 . -1_656 2.7628(12) ?
    La1 O3 . -1_666 2.7628(12) ?
    Ti1 O1 . 1_555 1.9635(12) y
    Ti1 O1 . 1_565 1.9635(12) ?
    Ti1 O1 . 2_555 1.9635(12) ?
    Ti1 O1 . 2_655 1.9635(12) ?
    Ti1 O2 . -1_666 1.775(9) y
    Ti1 O3 . -1_666 2.558(7) y
loop_
    _geom_angle_atom_site_label_1
    _geom_angle_atom_site_label_2
    _geom_angle_atom_site_label_3
    _geom_angle_site_symmetry_1
    _geom_angle_site_symmetry_2
    _geom_angle_site_symmetry_3
    _geom_angle
    _geom_angle_publ_flag
    O1 K1 O1 1_455 . 1_555 77.62(13) ?
    O1 K1 O1 1_455 . 2_545 52.61(8) ?
    O1 K1 O1 1_455 . 2_555 52.61(8) ?
    O1 K1 O2 1_455 . 1_555 141.19(6) ?
    O1 K1 O2 1_455 . -1_556 59.94(15) ?
    O1 K1 O2 1_455 . -1_566 59.94(15) ?
    O1 K1 O2 1_455 . -1_656 112.52(18) ?
    O1 K1 O2 1_455 . -1_666 112.52(18) ?
    O1 K1 O1 1_555 . 2_545 52.61(8) ?
    O1 K1 O1 1_555 . 2_555 52.61(8) ?
    O1 K1 O2 1_555 . 1_555 141.19(6) ?
    O1 K1 O2 1_555 . -1_556 112.52(18) ?
    O1 K1 O2 1_555 . -1_566 112.52(18) ?
    O1 K1 O2 1_555 . -1_656 59.94(15) ?
    O1 K1 O2 1_555 . -1_666 59.94(15) ?
    O1 K1 O1 2_545 . 2_555 77.62(13) ?
    O1 K1 O2 2_545 . 1_555 141.19(6) ?
    O1 K1 O2 2_545 . -1_556 59.94(15) ?
    O1 K1 O2 2_545 . -1_566 112.52(18) ?
    O1 K1 O2 2_545 . -1_656 59.94(15) ?
    O1 K1 O2 2_545 . -1_666 112.52(18) ?
    O1 K1 O2 2_555 . 1_555 141.19(6) ?
    O1 K1 O2 2_555 . -1_556 112.52(18) ?
    O1 K1 O2 2_555 . -1_566 59.94(15) ?
    O1 K1 O2 2_555 . -1_656 112.52(18) ?
    O1 K1 O2 2_555 . -1_666 59.94(15) ?
    O2 K1 O2 1_555 . -1_556 94.34(18) ?
    O2 K1 O2 1_555 . -1_566 94.34(18) ?
    O2 K1 O2 1_555 . -1_656 94.34(18) ?
    O2 K1 O2 1_555 . -1_666 94.34(18) ?
    O2 K1 O2 -1_556 . -1_566 89.67(3)   ?
    O2 K1 O2 -1_556 . -1_656 89.67(3)   ?
    O2 K1 O2 -1_556 . -1_666 171.3(4) ?
    O2 K1 O2 -1_566 . -1_656 171.3(4) ?
    O2 K1 O2 -1_566 . -1_666 89.67(3)   ?
    O2 K1 O2 -1_656 . -1_666 89.67(3)   ?
    O1 La1 O1 1_455 . 1_555 98.81(17) ?
    O1 La1 O1 1_455 . 2_545 64.95(9) ?
    O1 La1 O1 1_455 . 2_555 64.95(9) ?
    O1 La1 O3 1_455 . 1_556 130.59(9) ?
    O1 La1 O3 1_455 . -1_556 65.85(12) ?
    O1 La1 O3 1_455 . -1_566 65.85(12) ?
    O1 La1 O3 1_455 . -1_656 130.30(11) ?
    O1 La1 O3 1_455 . -1_666 130.30(11) ?
    O1 La1 O1 1_555 . 2_545 64.95(9) ?
    O1 La1 O1 1_555 . 2_555 64.95(9) ?
    O1 La1 O3 1_555 . 1_556 130.59(9) ?
    O1 La1 O3 1_555 . -1_556 130.30(11) ?
    O1 La1 O3 1_555 . -1_566 130.30(11) ?
    O1 La1 O3 1_555 . -1_656 65.85(12) ?
    O1 La1 O3 1_555 . -1_666 65.85(12) ?
    O1 La1 O1 2_545 . 2_555 98.81(17) ?
    O1 La1 O3 2_545 . 1_556 130.59(9) ?
    O1 La1 O3 2_545 . -1_556 65.85(12) ?
    O1 La1 O3 2_545 . -1_566 130.30(11) ?
    O1 La1 O3 2_545 . -1_656 65.85(12) ?
    O1 La1 O3 2_545 . -1_666 130.30(11) ?
    O1 La1 O3 2_555 . 1_556 130.59(9) ?
    O1 La1 O3 2_555 . -1_556 130.30(11) ?
    O1 La1 O3 2_555 . -1_566 65.85(12) ?
    O1 La1 O3 2_555 . -1_656 130.30(11) ?
    O1 La1 O3 2_555 . -1_666 65.85(12) ?
    O3 La1 O3 1_556 . -1_556 79.48(14) ?
    O3 La1 O3 1_556 . -1_566 79.48(14) ?
    O3 La1 O3 1_556 . -1_656 79.48(14) ?
    O3 La1 O3 1_556 . -1_666 79.48(14) ?
    O3 La1 O3 -1_556 . -1_566 88.09(5) ?
    O3 La1 O3 -1_556 . -1_656 88.09(5) ?
    O3 La1 O3 -1_556 . -1_666 159.0(3)   ?
    O3 La1 O3 -1_566 . -1_656 159.0(3)   ?
    O3 La1 O3 -1_566 . -1_666 88.09(5) ?
    O3 La1 O3 -1_656 . -1_666 88.09(5) ?
    O1 Ti1 O1 1_555 . 1_565 156.1(3)   ?
    O1 Ti1 O1 1_555 . 2_555 87.53(7) ?
    O1 Ti1 O1 1_555 . 2_655 87.53(7) ?
    O1 Ti1 O2 1_555 . -1_666 101.97(16) ?
    O1 Ti1 O1 1_565 . 2_555 87.53(7) ?
    O1 Ti1 O1 1_565 . 2_655 87.53(7) ?
    O1 Ti1 O2 1_565 . -1_666 101.97(16) ?
    O1 Ti1 O1 2_555 . 2_655 156.1(3)   ?
    O1 Ti1 O2 2_555 . -1_666 101.97(16) ?
    O1 Ti1 O2 2_655 . -1_666 101.97(16) ?
_iucr_refine_instructions_details
;
         VERSION   6
      DESCR
HSTRY  1 created readexp.tcl 1033 2011-01-26T04:29:27
HSTRY  2 EXPGUI 1033 1033 (3 changes) -- 01/26/11 04:29:45
HSTRY  3 EXPTOOL  Win32  Jan 26 04:29:45 2011 P P
HSTRY  4 EXPTOOL  Win32  Jan 26 04:29:47 2011 P  A
HSTRY  5 EXPTOOL  Win32  Jan 26 04:30:06 2011 P  H
HSTRY  6 EXPGUI 1033 1033 (28 changes) -- 01/26/11 04:31:13
HSTRY  7 POWPREF Win32  Jan 26 04:31:14 2011
HSTRY  8 GENLES  Win32  Jan 26 04:31:22 2011 Sdsq= 0.350E+06 S/E= 0.117E-06
HSTRY  9 GENLES  Win32  Jan 26 04:31:27 2011 Sdsq= 0.350E+06 S/E= 0.961E-06
HSTRY 10 EXPGUI 1033 1033 (1 changes) -- 01/26/11 04:31:36
HSTRY 11 GENLES  Win32  Jan 26 04:31:37 2011 Sdsq= 0.304E+06 S/E=  9.99
HSTRY 12 GENLES  Win32  Jan 26 04:31:41 2011 Sdsq= 0.300E+06 S/E= 0.640
HSTRY 13 GENLES  Win32  Jan 26 04:31:45 2011 Sdsq= 0.300E+06 S/E= 0.447E-01
HSTRY 14 GENLES  Win32  Jan 26 04:31:48 2011 Sdsq= 0.300E+06 S/E= 0.910E-02
HSTRY 15 GENLES  Win32  Jan 26 04:31:51 2011 Sdsq= 0.300E+06 S/E= 0.699E-02
HSTRY 16 GENLES  Win32  Jan 26 04:31:53 2011 Sdsq= 0.300E+06 S/E= 0.534E-02
HSTRY 17 GENLES  Win32  Jan 26 04:31:57 2011 Sdsq= 0.300E+06 S/E= 0.412E-02
HSTRY 18 GENLES  Win32  Jan 26 04:32:00 2011 Sdsq= 0.300E+06 S/E= 0.313E-02
HSTRY 19 GENLES  Win32  Jan 26 04:32:02 2011 Sdsq= 0.300E+06 S/E= 0.242E-02
HSTRY 20 GENLES  Win32  Jan 26 04:32:04 2011 Sdsq= 0.300E+06 S/E= 0.185E-02
HSTRY 21 GENLES  Win32  Jan 26 04:32:07 2011 Sdsq= 0.300E+06 S/E= 0.143E-02
HSTRY 22 GENLES  Win32  Jan 26 04:32:10 2011 Sdsq= 0.300E+06 S/E= 0.109E-02
HSTRY 23 GENLES  Win32  Jan 26 04:32:12 2011 Sdsq= 0.300E+06 S/E= 0.837E-03
HSTRY 24 GENLES  Win32  Jan 26 04:32:16 2011 Sdsq= 0.300E+06 S/E= 0.643E-03
HSTRY 25 GENLES  Win32  Jan 26 04:32:19 2011 Sdsq= 0.300E+06 S/E= 0.496E-03
HSTRY 26 GENLES  Win32  Jan 26 04:32:21 2011 Sdsq= 0.300E+06 S/E= 0.381E-03
HSTRY 27 GENLES  Win32  Jan 26 04:32:25 2011 Sdsq= 0.300E+06 S/E= 0.295E-03
HSTRY 28 GENLES  Win32  Jan 26 04:32:28 2011 Sdsq= 0.300E+06 S/E= 0.228E-03
HSTRY 29 GENLES  Win32  Jan 26 04:32:31 2011 Sdsq= 0.300E+06 S/E= 0.168E-03
HSTRY 30 GENLES  Win32  Jan 26 04:32:33 2011 Sdsq= 0.300E+06 S/E= 0.132E-03
HSTRY 31 GENLES  Win32  Jan 26 04:32:35 2011 Sdsq= 0.300E+06 S/E= 0.101E-03
HSTRY 32 GENLES  Win32  Jan 26 04:32:38 2011 Sdsq= 0.300E+06 S/E= 0.753E-04
HSTRY 33 GENLES  Win32  Jan 26 04:32:40 2011 Sdsq= 0.300E+06 S/E= 0.627E-04
HSTRY 34 GENLES  Win32  Jan 26 04:32:42 2011 Sdsq= 0.300E+06 S/E= 0.458E-04
HSTRY 35 GENLES  Win32  Jan 26 04:32:46 2011 Sdsq= 0.300E+06 S/E= 0.338E-04
HSTRY 36 GENLES  Win32  Jan 26 04:32:50 2011 Sdsq= 0.300E+06 S/E= 0.273E-04
HSTRY 37 GENLES  Win32  Jan 26 04:32:52 2011 Sdsq= 0.300E+06 S/E= 0.196E-04
HSTRY 38 GENLES  Win32  Jan 26 04:32:54 2011 Sdsq= 0.300E+06 S/E= 0.165E-04
HSTRY 39 GENLES  Win32  Jan 26 04:32:57 2011 Sdsq= 0.300E+06 S/E= 0.132E-04
HSTRY 40 GENLES  Win32  Jan 26 04:33:00 2011 Sdsq= 0.300E+06 S/E= 0.888E-05
HSTRY 41 GENLES  Win32  Jan 26 04:33:02 2011 Sdsq= 0.300E+06 S/E= 0.831E-05
HSTRY 42 GENLES  Win32  Jan 26 04:33:05 2011 Sdsq= 0.300E+06 S/E= 0.576E-05
HSTRY 43 GENLES  Win32  Jan 26 04:33:07 2011 Sdsq= 0.300E+06 S/E= 0.495E-05
HSTRY 44 GENLES  Win32  Jan 26 04:33:10 2011 Sdsq= 0.300E+06 S/E= 0.380E-05
HSTRY 45 GENLES  Win32  Jan 26 04:33:13 2011 Sdsq= 0.300E+06 S/E= 0.239E-05
HSTRY 46 GENLES  Win32  Jan 26 04:33:15 2011 Sdsq= 0.300E+06 S/E= 0.222E-05
HSTRY 47 GENLES  Win32  Jan 26 04:33:18 2011 Sdsq= 0.300E+06 S/E= 0.186E-05
HSTRY 48 GENLES  Win32  Jan 26 04:33:20 2011 Sdsq= 0.300E+06 S/E= 0.150E-05
HSTRY 49 GENLES  Win32  Jan 26 04:33:23 2011 Sdsq= 0.300E+06 S/E= 0.106E-05
HSTRY 50 GENLES  Win32  Jan 26 04:33:26 2011 Sdsq= 0.300E+06 S/E= 0.969E-06
HSTRY 51 GENLES  Win32  Jan 26 04:33:28 2011 Sdsq= 0.300E+06 S/E= 0.795E-06
HSTRY 52 GENLES  Win32  Jan 26 04:33:30 2011 Sdsq= 0.300E+06 S/E= 0.750E-06
HSTRY 53 GENLES  Win32  Jan 26 04:33:33 2011 Sdsq= 0.300E+06 S/E= 0.727E-06
HSTRY 54 GENLES  Win32  Jan 26 04:33:35 2011 Sdsq= 0.300E+06 S/E= 0.410E-06
HSTRY 55 GENLES  Win32  Jan 26 04:33:38 2011 Sdsq= 0.300E+06 S/E= 0.338E-06
HSTRY 56 GENLES  Win32  Jan 26 04:33:42 2011 Sdsq= 0.300E+06 S/E= 0.339E-06
HSTRY 57 GENLES  Win32  Jan 26 04:33:46 2011 Sdsq= 0.300E+06 S/E= 0.187E-06
HSTRY 58 GENLES  Win32  Jan 26 04:33:50 2011 Sdsq= 0.300E+06 S/E= 0.187E-06
HSTRY 59 EXPGUI 1033 1033 (1 changes) -- 01/26/11 04:33:59
HSTRY 60 GENLES  Win32  Jan 26 04:34:00 2011 Sdsq= 0.299E+06 S/E= 0.518
HSTRY 61 GENLES  Win32  Jan 26 04:34:06 2011 Sdsq= 0.299E+06 S/E= 0.525E-01
HSTRY 62 GENLES  Win32  Jan 26 04:34:09 2011 Sdsq= 0.299E+06 S/E= 0.825E-02
HSTRY 63 GENLES  Win32  Jan 26 04:34:12 2011 Sdsq= 0.299E+06 S/E= 0.676E-02
HSTRY 64 GENLES  Win32  Jan 26 04:34:15 2011 Sdsq= 0.299E+06 S/E= 0.576E-02
HSTRY 65 GENLES  Win32  Jan 26 04:34:17 2011 Sdsq= 0.299E+06 S/E= 0.470E-02
HSTRY 66 GENLES  Win32  Jan 26 04:34:20 2011 Sdsq= 0.299E+06 S/E= 0.394E-02
HSTRY 67 GENLES  Win32  Jan 26 04:34:22 2011 Sdsq= 0.299E+06 S/E= 0.325E-02
HSTRY 68 GENLES  Win32  Jan 26 04:34:25 2011 Sdsq= 0.299E+06 S/E= 0.277E-02
HSTRY 69 GENLES  Win32  Jan 26 04:34:28 2011 Sdsq= 0.299E+06 S/E= 0.233E-02
HSTRY 70 GENLES  Win32  Jan 26 04:34:31 2011 Sdsq= 0.299E+06 S/E= 0.194E-02
HSTRY 71 GENLES  Win32  Jan 26 04:34:33 2011 Sdsq= 0.299E+06 S/E= 0.163E-02
HSTRY 72 GENLES  Win32  Jan 26 04:34:36 2011 Sdsq= 0.299E+06 S/E= 0.140E-02
HSTRY 73 GENLES  Win32  Jan 26 04:34:39 2011 Sdsq= 0.299E+06 S/E= 0.120E-02
HSTRY 74 GENLES  Win32  Jan 26 04:34:41 2011 Sdsq= 0.299E+06 S/E= 0.103E-02
HSTRY 75 GENLES  Win32  Jan 26 04:34:44 2011 Sdsq= 0.299E+06 S/E= 0.857E-03
HSTRY 76 GENLES  Win32  Jan 26 04:34:47 2011 Sdsq= 0.299E+06 S/E= 0.722E-03
HSTRY 77 GENLES  Win32  Jan 26 04:34:49 2011 Sdsq= 0.299E+06 S/E= 0.628E-03
HSTRY 78 GENLES  Win32  Jan 26 04:34:52 2011 Sdsq= 0.299E+06 S/E= 0.516E-03
HSTRY 79 GENLES  Win32  Jan 26 04:34:55 2011 Sdsq= 0.299E+06 S/E= 0.436E-03
HSTRY 80 GENLES  Win32  Jan 26 04:34:58 2011 Sdsq= 0.299E+06 S/E= 0.369E-03
HSTRY 81 GENLES  Win32  Jan 26 04:35:01 2011 Sdsq= 0.299E+06 S/E= 0.350E-03
HSTRY 82 GENLES  Win32  Jan 26 04:35:04 2011 Sdsq= 0.299E+06 S/E= 0.289E-03
HSTRY 83 GENLES  Win32  Jan 26 04:35:07 2011 Sdsq= 0.299E+06 S/E= 0.257E-03
HSTRY 84 GENLES  Win32  Jan 26 04:35:09 2011 Sdsq= 0.299E+06 S/E= 0.212E-03
HSTRY 85 GENLES  Win32  Jan 26 04:35:13 2011 Sdsq= 0.299E+06 S/E= 0.196E-03
HSTRY 86 GENLES  Win32  Jan 26 04:35:16 2011 Sdsq= 0.299E+06 S/E= 0.171E-03
HSTRY 87 GENLES  Win32  Jan 26 04:35:20 2011 Sdsq= 0.299E+06 S/E= 0.132E-03
HSTRY 88 EXPGUI 1033 1033 (1 changes) -- 01/26/11 04:35:35
HSTRY 89 GENLES  Win32  Jan 26 04:35:37 2011 Sdsq= 0.870E+05 S/E= 0.408E-02
HSTRY 90 EXPGUI 1033 1033 (1 changes) -- 01/26/11 04:35:42
HSTRY 91 GENLES  Win32  Jan 26 04:35:43 2011 Sdsq= 0.774E+05 S/E=  43.0
HSTRY 92 EXPGUI 1033 1033 (1 changes) -- 01/26/11 04:35:48
HSTRY 93 GENLES  Win32  Jan 26 04:35:49 2011 Sdsq= 0.733E+05 S/E= 0.436E-02
HSTRY 94 EXPGUI 1033 1033 (1 changes) -- 01/26/11 04:35:54
HSTRY 95 GENLES  Win32  Jan 26 04:35:55 2011 Sdsq= 0.711E+05 S/E= 0.130E-02
HSTRY 96 EXPGUI 1033 1033 (1 changes) -- 01/26/11 04:35:59
HSTRY 97 GENLES  Win32  Jan 26 04:36:00 2011 Sdsq= 0.710E+05 S/E= 0.996E-03
HSTRY 98 EXPGUI 1033 1033 (1 changes) -- 01/26/11 04:36:04
HSTRY 99 GENLES  Win32  Jan 26 04:36:06 2011 Sdsq= 0.705E+05 S/E= 0.170E-01
HSTRY100 EXPGUI 1033 1033 (1 changes) -- 01/26/11 04:36:11
HSTRY101 GENLES  Win32  Jan 26 04:36:12 2011 Sdsq= 0.705E+05 S/E= 0.712E-02
HSTRY102 EXPGUI 1033 1033 (1 changes) -- 01/26/11 04:36:20
HSTRY103 POWPREF Win32  Jan 26 04:36:22 2011
HSTRY104 GENLES  Win32  Jan 26 04:36:29 2011 Sdsq= 0.189E+05 S/E= 0.582E-02
HSTRY105 GENLES  Win32  Jan 26 04:36:37 2011 Sdsq= 0.189E+05 S/E= 0.535E-03
HSTRY106 GENLES  Win32  Jan 26 04:36:44 2011 Sdsq= 0.189E+05 S/E= 0.579E-04
HSTRY107 GENLES  Win32  Jan 26 04:36:50 2011 Sdsq= 0.189E+05 S/E= 0.499E-04
HSTRY108 EXPGUI 1033 1033 (1 changes) -- 01/26/11 04:36:58
HSTRY109 GENLES  Win32  Jan 26 04:37:04 2011 Sdsq= 0.173E+05 S/E= 0.798E-01
HSTRY110 GENLES  Win32  Jan 26 04:37:12 2011 Sdsq= 0.173E+05 S/E= 0.637E-02
HSTRY111 GENLES  Win32  Jan 26 04:37:17 2011 Sdsq= 0.173E+05 S/E= 0.470E-02
HSTRY112 GENLES  Win32  Jan 26 04:37:24 2011 Sdsq= 0.173E+05 S/E= 0.239E-02
HSTRY113 GENLES  Win32  Jan 26 04:37:29 2011 Sdsq= 0.173E+05 S/E= 0.124E-02
HSTRY114 GENLES  Win32  Jan 26 04:37:33 2011 Sdsq= 0.173E+05 S/E= 0.830E-03
HSTRY115 GENLES  Win32  Jan 26 04:37:37 2011 Sdsq= 0.173E+05 S/E= 0.317E-03
HSTRY116 GENLES  Win32  Jan 26 04:37:40 2011 Sdsq= 0.173E+05 S/E= 0.172E-03
HSTRY117 EXPGUI 1033 1033 (1 changes) -- 01/26/11 04:38:00
HSTRY118 GENLES  Win32  Jan 26 04:38:03 2011 Sdsq= 0.172E+05 S/E= 0.791E-02
HSTRY119 GENLES  Win32  Jan 26 04:38:25 2011 Sdsq= 0.172E+05 S/E= 0.475E-02
HSTRY120 GENLES  Win32  Jan 26 04:38:34 2011 Sdsq= 0.172E+05 S/E= 0.236E-02
HSTRY121 EXPGUI 1033 1033 (1 changes) -- 01/26/11 04:38:43
HSTRY122 GENLES  Win32  Jan 26 04:38:47 2011 Sdsq= 0.165E+05 S/E= 0.246E-02
HSTRY123 GENLES  Win32  Jan 26 04:39:06 2011 Sdsq= 0.165E+05 S/E= 0.411E-03
HSTRY124 EXPGUI 1033 1033 (1 changes) -- 01/26/11 04:39:26
HSTRY125 GENLES  Win32  Jan 26 04:39:27 2011 Sdsq= 0.147E+05 S/E= 0.293E-02
HSTRY126 EXPGUI 1033 1033 (1 changes) -- 01/26/11 04:39:41
HSTRY127 GENLES  Win32  Jan 26 04:39:46 2011 Sdsq= 0.139E+05 S/E= 0.781E-02
HSTRY128 GENLES  Win32  Jan 26 04:39:57 2011 Sdsq= 0.139E+05 S/E= 0.480E-02
HSTRY129 GENLES  Win32  Jan 26 04:40:04 2011 Sdsq= 0.139E+05 S/E= 0.246E-02
HSTRY130 EXPGUI 1033 1033 (1 changes) -- 01/26/11 04:40:18
HSTRY131 GENLES  Win32  Jan 26 04:40:21 2011 Sdsq= 0.129E+05 S/E= 0.256E-02
HSTRY132 GENLES  Win32  Jan 26 04:40:26 2011 Sdsq= 0.129E+05 S/E= 0.762E-03
HSTRY133 GENLES  Win32  Jan 26 04:40:33 2011 Sdsq= 0.129E+05 S/E= 0.675E-03
HSTRY134 GENLES  Win32  Jan 26 04:40:39 2011 Sdsq= 0.129E+05 S/E= 0.851E-03
HSTRY135 GENLES  Win32  Jan 26 04:40:44 2011 Sdsq= 0.129E+05 S/E= 0.888E-03
HSTRY136 EXPGUI 1033 1033 (1 changes) -- 01/26/11 04:41:15
DSGL CDAT1  DRAD ARAD NOFO
GNLS  RUN on Jan 26 04:40:45 2011    Total cycles run 253       12904.
GNLS CDAT1  MXCY  10MARQ1.00
GNLS SHFTS      0.01      0.00
AFAC  K     8.218612.7949 7.4398  .7748 1.0519213.187  .865941.6841 1.4228 RHF
AFAC  K_    39.098  .367         2.1
AFAC  K_SIZ      2.58      2.38 2.00  708
AFAC  K_XAB  27710 17820  9637  1052 524.6 44100 14100
AFAC  K_XF1  0.091 0.307 0.387 0.201 0.140-0.508 0.353 0.009 0.007-0.002
AFAC  K_XF2  2.109 1.589 1.066 0.249 0.156 2.844 1.386 0.022 0.020 0.015
AFAC  O     3.048513.2771 2.2868 5.7011 1.5463  .3239  .867032.9089  .2508 RHF
AFAC  O_    15.999 .5803      .00019
AFAC  O_SIZ      1.09      0.89 1.40   96 1.40
AFAC  O_XAB  988.0 590.6 293.1 30.48 17.21 1730. 478.0
AFAC  O_XF1  0.093 0.072 0.049 0.011 0.006 0.121 0.063-0.002-0.003-0.003
AFAC  O_XF2  0.073 0.052 0.032 0.006 0.004 0.106 0.044 0.000 0.000 0.000
AFAC LA    20.57802.9481719.5990.24447511.372718.77263.28719133.1242.14678*RHF
AFAC LA_   138.906  .824        8.97
AFAC LA_SIZ      2.08      1.88 2.40  110
AFAC LA_XAB  51400146600 81520 10460  5501 82000117000
AFAC LA_XF1 -12.82-6.356-1.409-0.287-0.641-6.572-3.657-0.236-0.194-0.084
AFAC LA_XF2  3.56512.893 9.038 2.452 1.615 4.75911.434 1.824 1.725 1.335
AFAC TI     9.7595 7.8508 7.3558  .5000 1.699135.6338 1.9021116.105 1.2807
AFAC TI  M  .4657 33.590  .5490  9.879 -.0291   .323  .0000   .000  .0123
AFAC TI  N 4.3583 36.056 3.8230 11.133  .6855  3.469  .0000   .000  .0020 2.00
AFAC TI_     47.90-.3438         6.1
AFAC TI_SIZ      1.66      1.46 2.05  111
AFAC TI_XAB  45450 29430 16100  1849 863.6 8680. 23100
AFAC TI_XF1 -1.639-0.332 0.219 0.278 0.206-2.225-0.062 0.021 0.018 0.005
AFAC TI_XF2  3.454 2.642 1.807 0.446 0.283 0.526 2.321 0.041 0.039 0.028
EXPR  HTYP1  PXC
EXPR  NATYP    4
EXPR  NHST     1
EXPR ATYP 1  K           1      2.58      2.38 2.00  708
EXPR ATYP 2  LA          1      2.08      1.88 2.40  110
EXPR ATYP 3  TI          1      1.66      1.46 2.05  111
EXPR ATYP 4  O           3      1.098.900E-001 1.40   96 1.40
EXPR NPHAS     1    0    0    0    0    0    0    0    0
REFN GDNFT  Reduced CHI**2 =  2.218     for   60 variables
REFN RPOWD     0.0682    0.0463   5879  12904.        0.0000    0.0000     0
REFN STATS  Cycle 253 There were  5879 observations. Total CHI**2 = 1.2904E+04
CRS1    PNAM  from E:/gsas/MyWork/klt/KLATIO4.EXP
CRS1   NATOM    6
CRS1  ABC     3.841551  3.841551 13.469539    Y    0
CRS1  ABCSIG  0.000095  0.000095  0.000371
CRS1  ANGLES   90.0000   90.0000   90.0000
CRS1  ANGSIG    0.0000    0.0000    0.0000
CRS1  AT  1A  K         0.250000  0.250000  0.594970  1.000000K1         2 000
CRS1  AT  1B  0.027779                                                    I XU
CRS1  AT  2A  LA        0.250000  0.250000  0.894460  1.000000LA1        2 000
CRS1  AT  2B  0.019855                                                    I XU
CRS1  AT  3A  TI        0.750000  0.750000  0.742026  1.000000TI1        2 000
CRS1  AT  3B  0.015109                                                    I XU
CRS1  AT  4A  O         0.750000  0.250000  0.772268  1.000000O1         4 000
CRS1  AT  4B  0.018876                                                    I XU
CRS1  AT  5A  O         0.250000  0.250000  0.389725  1.000000O2         2 000
CRS1  AT  5B  0.038755                                                    I XU
CRS1  AT  6A  O         0.250000  0.250000  0.068087  1.000000O3         2 000
CRS1  AT  6B  0.017748                                                    I XU
CRS1  CELVOL        198.777          0.015
CRS1  CHMF 1  K             1.00
CRS1  CHMF 2  LA            1.00
CRS1  CHMF 3  TI            1.00
CRS1  CHMF 4  O             4.00
CRS1  SG SYM  P 4/n m m
CRS1  SPAXIS    0    0    1
HAP1 1 ZONE     0    0    0    0
HAP1 1EXTPOW    0.00000E+00    N    0
HAP1 1NAXIS     1
HAP1 1PHSFR      1.0000        N    0
HAP1 1PRCF      2   18   0.00100     YYYYY Y Y
HAP1 1PRCF 1   0.000000E+00  -0.226057E+01  -0.928970E+01   0.431001E+01
HAP1 1PRCF 2   0.176304E+02   0.000000E+00   0.352823E+01   0.000000E+00
HAP1 1PRCF 3   0.172840E+02   0.000000E+00   0.000000E+00   0.000000E+00
HAP1 1PRCF 4   0.000000E+00   0.000000E+00   0.000000E+00   0.000000E+00
HAP1 1PRCF 5   0.000000E+00   0.000000E+00
HAP1 1PREFO1  0.964384  1.000000  0.000000  0.000000  1.000000   YN    0    0
HAP1 1RADDAM    0.00000E+00    N    0      0.00
HST  1  HFIL  KLaTiO4.gsa
HST  1  HNAM  C:\Users\zhubc\Desktop\KLaTiO4.udf
HST  1  IFIL  inst_xry.prm
HST  1 BANK     1
HST  1 BIGFO   0.232798E+06
HST  1 CHANS         0         1      5879  11339776      5880    0    0
HST  1 EPHAS    0    0    0    0    0    0    0    0    0    Y
HST  1 ICONR  1.540500  1.544300       0.0         0       0.7    0
HST  1 ICONS 1.5405999 1.5444300   7.29757    Z    0   0.70000    0   0.50000
HST  1 IRAD     3
HST  1 MAXRF   36
HST  1 NEXC     2
HST  1 NFOBS  222    0    0    0    0    0    0    0    0
HST  1 NPHAS    1    0    0    0    0    0    0    0    0
HST  1 NREF   224    0.9409    Y    Y
HST  1 R-FAC  222   0.04713   1.430212E+06
HST  1 RPOWD    0.0682    0.0463   5879  12904.        0.0000    0.0000    0
HST  1 TRNGE   9.94500 109.87100
HST  1 WREXP    0.0460
HST  1ABSCOR   0.000000E+00   0.000000E+00    N    0
HST  1BAKGD     1   36    Y    0    Y
HST  1BAKGD1   0.353285E+03  -0.361136E+03   0.220846E+03  -0.104260E+03
HST  1BAKGD2   0.618271E+02  -0.331030E+02   0.197877E+02  -0.501446E+01
HST  1BAKGD3   0.342337E+01  -0.314370E+01   0.340114E+00   0.215882E+01
HST  1BAKGD4  -0.130836E+00  -0.188421E+01   0.508631E+01  -0.148077E+01
HST  1BAKGD5   0.442719E+01   0.291556E+01  -0.392406E-01   0.679453E+00
HST  1BAKGD6   0.577738E+01  -0.247188E+01   0.381643E+01   0.321357E+01
HST  1BAKGD7  -0.471396E+01  -0.163350E+01   0.665874E+00  -0.716378E+01
HST  1BAKGD8  -0.704015E-01   0.304932E+01  -0.236381E+01   0.787399E+00
HST  1BAKGD9   0.427144E+01  -0.296952E+01   0.490415E+01   0.154599E+01
HST  1CHI       0.0000
HST  1DETAZM    0.0000
HST  1EXC  1     0.000     0.000
HST  1EXC  2   109.888  1000.000
HST  1EXMNMX   1.00000   1.00000
HST  1HSCALE     56.581        Y    0
HST  1I HEAD  DUMMY INCIDENT SPECTRUM FOR X-RAY DIFFRACTOMETER
HST  1I ITYP    0    0.0000  180.0000         1
HST  1MNREF     0    1.0000
HST  1ODMNMX   0.94706   1.11492
HST  1OMEGA     0.0000    Y
HST  1PHI       0.0000
HST  1PRCF1     2    6      0.01
HST  1PRCF11   2.000000E+00  -2.000000E+00   5.000000E+00   0.100000E+01
HST  1PRCF12   0.100000E+01   0.000000E+00
HST  1PRCF2     3    8      0.01
HST  1PRCF21   2.000000E+00  -2.000000E+00   5.000000E+00   0.100000E+00
HST  1PRCF22   0.000000E+00   0.000000E+00   0.150000E-01   0.150000E-01
HST  1PRCF3     4   12      0.01
HST  1PRCF31   2.000000E+00  -2.000000E+00   5.000000E+00   0.000000E+00
HST  1PRCF32   0.100000E+00   0.000000E+00   0.000000E+00   0.000000E+00
HST  1PRCF33   0.000000E+00   0.150000E-01   0.150000E-01   0.750000E+00
HST  1RSP    0.0104 0.0411 0.0820 0.0651 0.0545 0.0448 0.0424 0.0436 0.0375
HST  1RSPA   0.0233 0.0408 0.0838 0.0652 0.0505 0.0527 0.0449 0.0467 0.0419
HST  1RSPTT   9.94 21.03 32.13 43.25 54.35 65.45 76.55 87.67 98.77109.87
HST  1RSPW   0.0157 0.0674 0.1001 0.0844 0.0748 0.0566 0.0538 0.0537 0.0489
HST  1RSPWA  0.0303 0.0643 0.0952 0.0786 0.0651 0.0677 0.0563 0.0603 0.0588
HST  1TRMNMX   1.00000   1.00000
ZZZZZZZZZZZZ  Last EXP file record
CIF AUTHOR    zhubaichuan
HST  1 INAME  x-ray
;
