# Supplementary material for: Rietveld refinement of KLaTiO4 from X-ray powder data
Source: Acta Crystallogr Sect E Struct Rep Online. 2011 Mar 12;67(Pt 4):i26. doi: 10.1107/S1600536811006891 (PMC3099793; doi:10.1107/S1600536811006891)
Supplement: Supplementary file 2 [file e-67-00i26-Isup2.rtv]

data_I
_pd_meas_2theta_range_min              9.945
_pd_meas_2theta_range_max              109.888
_pd_meas_2theta_range_inc              0.017
_pd_proc_2theta_range_min              9.87202
_pd_proc_2theta_range_max              109.81503
_pd_proc_2theta_range_inc              0.017

loop_
      _pd_meas_counts_total
      _pd_proc_ls_weight
      _pd_proc_intensity_bkg_calc
      _pd_calc_intensity_total
  1161.0     0.000861    1191.05054   1191.05298
  1165.0     0.000858    1184.38525   1184.38733
  1169.0     0.000855    1178.16565   1178.16724
  1169.0     0.000855    1172.36230   1172.36353
  1166.0     0.000858    1166.94824   1166.94922
  1164.0     0.000859    1161.89697   1161.89758
  1162.0     0.000861    1157.18372   1157.18408
  1158.0     0.000864    1152.78528   1152.78552
  1157.0     0.000864    1148.67932   1148.67920
  1153.0     0.000867    1144.84497   1144.84473
  1148.0     0.000871    1141.26196   1141.26160
  1143.0     0.000875    1137.91162   1137.91113
  1139.0     0.000878    1134.77612   1134.77551
  1137.0     0.000880    1131.83875   1131.83813
  1135.0     0.000881    1129.08374   1129.08301
  1132.0     0.000883    1126.49597   1126.49512
  1129.0     0.000886    1124.06140   1124.06055
  1125.0     0.000889    1121.76648   1121.76563
  1122.0     0.000891    1119.59912   1119.59827
  1120.0     0.000893    1117.54785   1117.54700
  1118.0     0.000894    1115.60120   1115.60034
  1119.0     0.000894    1113.74915   1113.74829
  1118.0     0.000894    1111.98206   1111.98132
  1116.0     0.000896    1110.29077   1110.29004
  1115.0     0.000897    1108.66736   1108.66663
  1113.0     0.000898    1107.10352   1107.10291
  1112.0     0.000899    1105.59204   1105.59143
  1110.0     0.000901    1104.12646   1104.12585
  1107.0     0.000903    1102.70020   1102.69958
  1102.0     0.000907    1101.30762   1101.30713
  1099.0     0.000910    1099.94336   1099.94299
  1097.0     0.000912    1098.60229   1098.60193
  1096.0     0.000912    1097.28027   1097.27991
  1097.0     0.000912    1095.97253   1095.97229
  1100.0     0.000909    1094.67590   1094.67566
  1101.0     0.000908    1093.38647   1093.38635
  1102.0     0.000907    1092.10120   1092.10107
  1101.0     0.000908    1090.81750   1090.81750
  1099.0     0.000910    1089.53259   1089.53259
  1097.0     0.000912    1088.24402   1088.24414
  1090.0     0.000917    1086.95007   1086.95020
  1084.0     0.000923    1085.64868   1085.64880
  1080.0     0.000926    1084.33850   1084.33862
  1075.0     0.000930    1083.01782   1083.01807
  1070.0     0.000935    1081.68579   1081.68616
  1069.0     0.000935    1080.34131   1080.34167
  1069.0     0.000935    1078.98352   1078.98389
  1066.0     0.000938    1077.61182   1077.61218
  1066.0     0.000938    1076.22559   1076.22607
  1064.0     0.000940    1074.82458   1074.82495
  1064.0     0.000940    1073.40857   1073.40906
  1067.0     0.000937    1071.97717   1071.97766
  1071.0     0.000934    1070.53064   1070.53113
  1070.0     0.000935    1069.06885   1069.06946
  1069.0     0.000935    1067.59216   1067.59277
  1070.0     0.000935    1066.10083   1066.10144
  1072.0     0.000933    1064.59497   1064.59558
  1068.0     0.000936    1063.07520   1063.07581
  1062.0     0.000942    1061.54187   1061.54248
  1056.0     0.000947    1059.99548   1059.99609
  1052.0     0.000951    1058.43677   1058.43738
  1048.0     0.000954    1056.86633   1056.86694
  1045.0     0.000957    1055.28455   1055.28516
  1044.0     0.000958    1053.69238   1053.69312
  1043.0     0.000959    1052.09045   1052.09119
  1042.0     0.000960    1050.47974   1050.48035
  1043.0     0.000959    1048.86060   1048.86121
  1041.0     0.000961    1047.23413   1047.23474
  1039.0     0.000962    1045.60095   1045.60156
  1039.0     0.000962    1043.96204   1043.96265
  1041.0     0.000961    1042.31799   1042.31860
  1037.0     0.000964    1040.66992   1040.67041
  1031.0     0.000970    1039.01831   1039.01880
  1031.0     0.000970    1037.36414   1037.36475
  1031.0     0.000970    1035.70825   1035.70886
  1029.0     0.000972    1034.05139   1034.31335
  1027.0     0.000974    1032.39429   1032.66089
  1024.0     0.000977    1030.73779   1031.13940
  1022.0     0.000978    1029.08264   1029.49146
  1019.0     0.000981    1027.42981   1027.84595
  1018.0     0.000982    1025.77966   1026.20361
  1020.0     0.000980    1024.13293   1024.56470
  1019.0     0.000981    1022.49066   1022.93036
  1017.0     0.000983    1020.85315   1021.30121
  1017.0     0.000983    1019.22137   1019.67792
  1016.0     0.000984    1017.59570   1018.06091
  1015.0     0.000985    1015.97687   1016.45111
  1017.0     0.000983    1014.36536   1014.84888
  1018.0     0.000982    1012.76178   1013.25488
  1017.0     0.000983    1011.16669   1011.66968
  1014.0     0.000986    1009.58063   1010.09369
  1012.0     0.000988    1008.00391   1008.52740
  1009.0     0.000991    1006.43726   1006.97156
  1006.0     0.000994    1004.88074   1005.42615
  1004.0     0.000996    1003.33514   1003.89203
  1004.0     0.000996    1001.80048   1002.36920
  1005.0     0.000995    1000.27734   1000.85834
  1005.0     0.000995    998.76611    999.35962
  1004.0     0.000996    997.26666    997.87323
  1004.0     0.000996    995.77979    996.39978
  1003.0     0.000997    994.30530    994.93927
  1001.0     0.000999    992.84363    993.49200
  998.0      0.001002    991.39508    992.05835
  994.0      0.001006    989.95953    990.63818
  989.0      0.001011    988.53741    989.23206
  987.0      0.001013    987.12872    987.83984
  986.0      0.001014    985.73328    986.46161
  988.0      0.001012    984.35168    985.09772
  992.0      0.001008    982.98346    983.74792
  994.0      0.001006    981.62909    982.41272
  993.0      0.001007    980.28833    981.09180
  991.0      0.001009    978.96106    979.78516
  989.0      0.001011    977.64752    978.49304
  987.0      0.001013    976.34741    977.21521
  987.0      0.001013    975.06085    975.95172
  987.0      0.001013    973.78772    974.70276
  986.0      0.001014    972.52765    973.46771
  983.0      0.001017    971.28094    972.24713
  981.0      0.001019    970.04700    971.04053
  977.0      0.001024    968.82605    969.84796
  975.0      0.001026    967.61780    968.66937
  972.0      0.001029    966.42181    967.50427
  967.0      0.001034    965.23822    966.35303
  964.0      0.001037    964.06647    965.21515
  960.0      0.001042    962.90674    964.09076
  959.0      0.001043    961.75848    962.97961
  960.0      0.001042    960.62140    961.88141
  961.0      0.001041    959.49554    960.79620
  961.0      0.001041    958.38031    959.72369
  960.0      0.001042    957.27576    958.66400
  959.0      0.001043    956.18134    957.61664
  956.0      0.001046    955.09668    956.58154
  953.0      0.001049    954.02179    955.55890
  948.0      0.001055    952.95593    954.54803
  946.0      0.001057    951.89923    953.54944
  946.0      0.001057    950.85120    952.56262
  944.0      0.001059    949.81134    951.58740
  943.0      0.001060    948.77942    950.62396
  942.0      0.001062    947.75519    949.67224
  941.0      0.001063    946.73822    948.73224
  938.0      0.001066    945.72827    947.80389
  937.0      0.001067    944.72479    946.88721
  938.0      0.001066    943.72772    945.98242
  938.0      0.001066    942.73639    945.08948
  937.0      0.001067    941.75079    944.20874
  936.0      0.001068    940.77032    943.34052
  935.0      0.001070    939.79462    942.48486
  934.0      0.001071    938.82355    941.64246
  932.0      0.001073    937.85657    940.81360
  931.0      0.001074    936.89343    939.99908
  930.0      0.001075    935.93378    939.19958
  929.0      0.001076    934.97717    938.41589
  928.0      0.001078    934.02350    937.64923
  925.0      0.001081    933.07214    936.90076
  923.0      0.001083    932.12305    936.17206
  925.0      0.001081    931.17584    935.46490
  928.0      0.001078    930.22992    934.78125
  929.0      0.001076    929.28534    934.12384
  931.0      0.001074    928.34143    933.49542
  934.0      0.001071    927.39825    932.89966
  936.0      0.001068    926.45520    932.34076
  937.0      0.001067    925.51215    931.82379
  937.0      0.001067    924.56873    931.35492
  937.0      0.001067    923.62476    930.94159
  938.0      0.001066    922.67975    930.59259
  937.0      0.001067    921.73376    930.31927
  934.0      0.001071    920.78613    930.13507
  933.0      0.001072    919.83698    930.05707
  934.0      0.001071    918.88574    930.10657
  937.0      0.001067    917.93243    930.31085
  943.0      0.001060    916.97668    930.70477
  950.0      0.001053    916.01825    931.33435
  958.0      0.001044    915.05695    932.26141
  965.0      0.001036    914.09259    933.57434
  972.0      0.001029    913.12494    935.40845
  979.0      0.001021    912.15381    937.98944
  987.0      0.001013    911.17902    941.70941
  997.0      0.001003    910.20026    947.23352
  1009.0     0.000991    909.21765    955.61298
  1024.0     0.000977    908.23071    968.34009
  1039.0     0.000962    907.23956    987.31067
  1058.0     0.000945    906.24384    1014.57074
  1080.0     0.000926    905.24353    1051.50281
  1108.0     0.000903    904.23846    1097.79431
  1148.0     0.000871    903.22852    1153.14539
  1199.0     0.000834    902.21356    1219.40942
  1262.0     0.000792    901.19354    1294.66821
  1331.0     0.000751    900.16827    1367.81592
  1397.0     0.000716    899.13770    1427.76160
  1450.0     0.000690    898.10181    1473.00171
  1481.0     0.000675    897.06055    1500.06274
  1478.0     0.000677    896.01373    1499.67078
  1443.0     0.000693    894.96124    1459.99353
  1376.0     0.000727    893.90320    1381.56140
  1288.0     0.000776    892.83960    1281.56421
  1191.0     0.000840    891.77026    1180.67322
  1100.0     0.000909    890.69519    1095.26624
  1025.0     0.000976    889.61438    1031.65002
  972.0      0.001029    888.52783    988.05811
  940.0      0.001064    887.43555    959.56897
  921.0      0.001086    886.33746    941.11145
  914.0      0.001094    885.23376    928.76129
  913.0      0.001095    884.12427    919.96814
  911.0      0.001098    883.00909    913.26300
  909.0      0.001100    881.88831    907.85785
  904.0      0.001106    880.76190    903.32867
  898.0      0.001114    879.62982    899.43103
  891.0      0.001122    878.49237    896.01038
  887.0      0.001127    877.34930    892.95892
  885.0      0.001130    876.20099    890.19897
  884.0      0.001131    875.04724    887.67181
  881.0      0.001135    873.88824    885.33270
  878.0      0.001139    872.72418    883.14722
  877.0      0.001140    871.55481    881.08777
  877.0      0.001140    870.38062    879.13318
  878.0      0.001139    869.20142    877.26599
  877.0      0.001140    868.01746    875.47235
  875.0      0.001143    866.82874    873.74084
  869.0      0.001151    865.63538    872.06207
  865.0      0.001156    864.43774    870.42847
  860.0      0.001163    863.23566    868.83350
  859.0      0.001164    862.02924    867.27173
  858.0      0.001166    860.81891    865.73895
  857.0      0.001167    859.60437    864.23090
  856.0      0.001168    858.38623    862.74475
  856.0      0.001168    857.16425    861.27753
  857.0      0.001167    855.93872    859.82697
  857.0      0.001167    854.70996    858.39105
  855.0      0.001170    853.47760    856.96777
  851.0      0.001175    852.24231    855.55615
  847.0      0.001181    851.00415    854.15460
  844.0      0.001185    849.76294    852.76184
  841.0      0.001189    848.51929    851.37738
  840.0      0.001190    847.27301    849.99994
  838.0      0.001193    846.02448    848.62915
  838.0      0.001193    844.77386    847.26440
  837.0      0.001195    843.52106    845.90466
  838.0      0.001193    842.26660    844.55011
  835.0      0.001198    841.01025    843.19977
  835.0      0.001198    839.75269    841.85400
  834.0      0.001199    838.49359    840.51196
  833.0      0.001200    837.23340    839.17352
  831.0      0.001203    835.97223    837.83862
  830.0      0.001205    834.71014    836.50696
  831.0      0.001203    833.44757    835.17859
  831.0      0.001203    832.18457    833.85339
  830.0      0.001205    830.92114    832.53101
  830.0      0.001205    829.65771    831.21173
  832.0      0.001202    828.39423    829.89526
  829.0      0.001206    827.13104    828.58179
  827.0      0.001209    825.86835    827.27118
  823.0      0.001215    824.60602    825.96338
  820.0      0.001220    823.34460    824.65857
  817.0      0.001224    822.08392    823.35663
  813.0      0.001230    820.82446    822.05774
  810.0      0.001235    819.56628    820.76202
  807.0      0.001239    818.30945    819.46930
  805.0      0.001242    817.05426    818.17987
  804.0      0.001244    815.80072    816.89349
  804.0      0.001244    814.54926    815.61066
  804.0      0.001244    813.29987    814.33118
  806.0      0.001241    812.05255    813.05511
  808.0      0.001238    810.80780    811.78271
  807.0      0.001239    809.56543    810.51373
  806.0      0.001241    808.32593    809.24890
  804.0      0.001244    807.08923    807.98779
  804.0      0.001244    805.85553    806.73065
  804.0      0.001244    804.62500    805.47754
  800.0      0.001250    803.39771    804.22852
  796.0      0.001256    802.17401    802.98395
  793.0      0.001261    800.95386    801.74371
  789.0      0.001267    799.73730    800.50775
  787.0      0.001271    798.52484    799.27667
  785.0      0.001274    797.31616    798.04993
  786.0      0.001272    796.11176    796.82819
  786.0      0.001272    794.91162    795.61127
  785.0      0.001274    793.71570    794.39923
  784.0      0.001276    792.52448    793.19232
  785.0      0.001274    791.33771    791.99048
  786.0      0.001272    790.15570    790.79382
  788.0      0.001269    788.97870    789.60272
  788.0      0.001269    787.80646    788.41687
  788.0      0.001269    786.63947    787.23663
  784.0      0.001276    785.47760    786.06201
  783.0      0.001277    784.32092    784.89294
  783.0      0.001277    783.16974    783.72974
  782.0      0.001279    782.02386    782.57220
  780.0      0.001282    780.88367    781.42078
  778.0      0.001285    779.74902    780.27521
  775.0      0.001290    778.62018    779.13574
  773.0      0.001294    777.49707    778.00238
  772.0      0.001295    776.37982    776.87518
  772.0      0.001295    775.26862    775.75421
  771.0      0.001297    774.16339    774.63959
  771.0      0.001297    773.06421    773.53131
  772.0      0.001295    771.97131    772.42957
  771.0      0.001297    770.88446    771.33398
  770.0      0.001299    769.80402    770.24518
  770.0      0.001299    768.72974    769.16272
  770.0      0.001299    767.66199    768.08698
  770.0      0.001299    766.60065    767.01801
  767.0      0.001304    765.54565    765.95544
  766.0      0.001305    764.49725    764.89978
  765.0      0.001307    763.45526    763.85071
  767.0      0.001304    762.41986    762.80835
  764.0      0.001309    761.39117    761.77289
  763.0      0.001311    760.36902    760.49585
  763.0      0.001311    759.35352    759.47815
  765.0      0.001307    758.34467    758.34369
  766.0      0.001305    757.34241    757.34137
  765.0      0.001307    756.34698    756.34595
  765.0      0.001307    755.35815    755.35712
  765.0      0.001307    754.37610    754.37500
  764.0      0.001309    753.40063    753.39954
  762.0      0.001312    752.43195    752.43079
  762.0      0.001312    751.46991    751.46875
  762.0      0.001312    750.51465    750.51349
  763.0      0.001311    749.56592    749.56476
  761.0      0.001314    748.62402    748.62280
  757.0      0.001321    747.68872    747.68750
  756.0      0.001323    746.75995    746.75873
  756.0      0.001323    745.83783    745.83655
  757.0      0.001321    744.92236    744.92108
  753.0      0.001328    744.01331    744.01208
  752.0      0.001330    743.11090    743.10962
  751.0      0.001332    742.21497    742.21368
  750.0      0.001333    741.32544    741.32410
  750.0      0.001333    740.44238    740.44104
  748.0      0.001337    739.56555    739.56427
  746.0      0.001340    738.69525    738.69391
  744.0      0.001344    737.83105    737.82971
  744.0      0.001344    736.97314    736.97186
  744.0      0.001344    736.12140    736.12012
  744.0      0.001344    735.27588    735.27454
  745.0      0.001342    734.43634    734.43500
  745.0      0.001342    733.60284    733.60150
  744.0      0.001344    732.77521    732.77386
  742.0      0.001348    731.95361    731.95227
  741.0      0.001350    731.13763    731.13629
  740.0      0.001351    730.32764    730.32629
  739.0      0.001353    729.52319    729.52185
  739.0      0.001353    728.72443    728.72308
  739.0      0.001353    727.93121    727.92987
  739.0      0.001353    727.14337    727.14209
  740.0      0.001351    726.36102    726.35974
  741.0      0.001350    725.58392    725.58264
  740.0      0.001351    724.81207    724.81079
  738.0      0.001355    724.04541    724.04413
  735.0      0.001361    723.28375    723.28247
  732.0      0.001366    722.52722    722.52594
  731.0      0.001368    721.77557    721.77429
  731.0      0.001368    721.02863    721.02740
  733.0      0.001364    720.28656    720.28534
  736.0      0.001359    719.54901    719.54779
  739.0      0.001353    718.81610    718.81488
  740.0      0.001351    718.08771    718.08649
  738.0      0.001355    717.36353    717.36237
  735.0      0.001361    716.64368    716.64252
  731.0      0.001368    715.92810    715.92694
  728.0      0.001374    715.21649    715.21539
  725.0      0.001379    714.50897    714.50787
  722.0      0.001385    713.80530    713.80420
  719.0      0.001391    713.10547    713.10443
  718.0      0.001393    712.40936    712.40833
  718.0      0.001393    711.71686    711.71588
  718.0      0.001393    711.02789    711.02692
  719.0      0.001391    710.34229    710.34131
  717.0      0.001395    709.66003    709.65912
  716.0      0.001397    708.98102    708.98010
  714.0      0.001401    708.30511    708.30420
  711.0      0.001406    707.63214    707.63129
  708.0      0.001412    706.96216    706.96130
  708.0      0.001412    706.29504    706.29419
  708.0      0.001412    705.63055    705.62976
  707.0      0.001414    704.96881    704.96802
  705.0      0.001418    704.30957    704.30884
  702.0      0.001425    703.65271    703.65198
  700.0      0.001429    702.99817    702.99750
  700.0      0.001429    702.34589    702.34521
  700.0      0.001429    701.69568    701.69507
  699.0      0.001431    701.04755    701.04694
  697.0      0.001435    700.40137    700.40082
  697.0      0.001435    699.75696    699.75641
  696.0      0.001437    699.11438    699.11389
  696.0      0.001437    698.47351    698.47302
  694.0      0.001441    697.83405    697.83356
  694.0      0.001441    697.19611    697.19568
  695.0      0.001439    696.55945    696.55908
  695.0      0.001439    695.92407    695.92371
  695.0      0.001439    695.28998    695.28961
  694.0      0.001441    694.65686    694.65656
  695.0      0.001439    694.02478    694.02454
  695.0      0.001439    693.39362    693.39337
  694.0      0.001441    692.76331    692.76306
  692.0      0.001445    692.13373    692.13354
  691.0      0.001447    691.50470    691.50458
  691.0      0.001447    690.87628    690.87616
  691.0      0.001447    690.24829    690.24823
  690.0      0.001449    689.62079    689.62073
  687.0      0.001456    688.99347    688.99347
  686.0      0.001458    688.36646    688.36646
  686.0      0.001458    687.73950    687.73956
  687.0      0.001456    687.11273    687.11285
  684.0      0.001462    686.48584    686.48596
  682.0      0.001466    685.85895    685.85913
  681.0      0.001468    685.23187    685.23206
  680.0      0.001471    684.60449    684.60474
  680.0      0.001471    683.97681    683.97705
  678.0      0.001475    683.34882    683.34906
  676.0      0.001479    682.72028    682.72058
  674.0      0.001484    682.09131    682.09167
  673.0      0.001486    681.46167    681.46204
  674.0      0.001484    680.83148    680.83191
  674.0      0.001484    680.20050    680.20093
  674.0      0.001484    679.56879    679.56927
  675.0      0.001481    678.93628    678.93677
  674.0      0.001484    678.30280    678.30334
  671.0      0.001490    677.66840    677.66901
  671.0      0.001490    677.03296    677.03357
  670.0      0.001493    676.39655    676.39716
  669.0      0.001495    675.75897    675.75964
  668.0      0.001497    675.12012    675.12079
  668.0      0.001497    674.48029    674.48096
  669.0      0.001495    673.83893    673.83966
  669.0      0.001495    673.19647    673.19720
  671.0      0.001490    672.55261    672.55341
  670.0      0.001493    671.90729    671.90814
  668.0      0.001497    671.26062    671.26147
  665.0      0.001504    670.61243    670.61334
  662.0      0.001511    669.96277    669.96375
  661.0      0.001513    669.31165    669.31262
  661.0      0.001513    668.65881    668.65973
  663.0      0.001508    668.00446    668.00543
  666.0      0.001502    667.34833    667.34937
  669.0      0.001495    666.69073    666.69177
  670.0      0.001493    666.03125    666.03235
  669.0      0.001495    665.37018    665.37128
  665.0      0.001504    664.70734    664.70844
  661.0      0.001513    664.04266    664.04382
  657.0      0.001522    663.37628    663.37744
  655.0      0.001527    662.70813    662.70935
  652.0      0.001534    662.03809    662.03931
  649.0      0.001541    661.36633    661.36755
  648.0      0.001543    660.69257    660.69385
  646.0      0.001548    660.01709    660.01837
  648.0      0.001543    659.33966    659.34094
  651.0      0.001536    658.66040    658.66174
  652.0      0.001534    657.97925    657.98059
  650.0      0.001538    657.29620    657.29761
  648.0      0.001543    656.61127    656.61267
  645.0      0.001550    655.92456    655.92596
  644.0      0.001553    655.23578    655.23724
  645.0      0.001550    654.54529    654.54675
  644.0      0.001553    653.85278    653.85425
  643.0      0.001555    653.15851    653.15997
  644.0      0.001553    652.46240    652.46387
  644.0      0.001553    651.76428    651.76581
  642.0      0.001558    651.06439    651.06586
  642.0      0.001558    650.36267    650.36420
  643.0      0.001555    649.65906    649.66064
  643.0      0.001555    648.95380    648.95532
  643.0      0.001555    648.24658    648.24817
  638.0      0.001567    647.53772    647.53925
  637.0      0.001570    646.82697    646.82855
  637.0      0.001570    646.11462    646.11621
  640.0      0.001563    645.40051    645.69531
  640.0      0.001563    644.68463    644.98468
  640.0      0.001563    643.96716    644.27252
  639.0      0.001565    643.24799    643.70508
  639.0      0.001565    642.52728    642.99255
  638.0      0.001567    641.80505    642.27875
  636.0      0.001572    641.08099    641.56335
  634.0      0.001577    640.35571    640.84698
  634.0      0.001577    639.62878    640.12915
  633.0      0.001580    638.90039    639.41028
  629.0      0.001590    638.17065    638.69019
  629.0      0.001590    637.43945    637.96893
  629.0      0.001590    636.70697    637.24670
  628.0      0.001592    635.97308    636.52338
  628.0      0.001592    635.23798    635.79913
  626.0      0.001597    634.50171    635.07404
  625.0      0.001600    633.76410    634.34796
  627.0      0.001595    633.02551    633.62128
  628.0      0.001592    632.28571    632.89362
  627.0      0.001595    631.54486    632.16553
  624.0      0.001603    630.80298    631.43652
  622.0      0.001608    630.06012    630.70721
  620.0      0.001613    629.31635    629.97723
  620.0      0.001613    628.57166    629.24689
  619.0      0.001616    627.82623    628.51630
  621.0      0.001610    627.08002    627.78534
  622.0      0.001608    626.33301    627.05414
  621.0      0.001610    625.58539    626.32288
  620.0      0.001613    624.83704    625.59143
  621.0      0.001610    624.08820    624.86011
  621.0      0.001610    623.33881    624.12872
  620.0      0.001613    622.58899    623.39777
  617.0      0.001621    621.83868    622.66687
  614.0      0.001629    621.08807    621.93646
  612.0      0.001634    620.33710    621.20636
  610.0      0.001639    619.58600    620.47687
  609.0      0.001642    618.83459    619.74805
  608.0      0.001645    618.08307    619.01978
  606.0      0.001650    617.33148    618.29254
  604.0      0.001656    616.57983    617.56610
  604.0      0.001656    615.82819    616.84076
  603.0      0.001658    615.07672    616.11658
  602.0      0.001661    614.32538    615.39362
  601.0      0.001664    613.57422    614.67218
  603.0      0.001658    612.82343    613.95221
  604.0      0.001656    612.07288    613.23383
  604.0      0.001656    611.32275    612.51733
  603.0      0.001658    610.57300    611.80267
  605.0      0.001653    609.82385    611.09015
  607.0      0.001647    609.07520    610.37976
  607.0      0.001647    608.32721    609.67188
  608.0      0.001645    607.57983    608.96643
  609.0      0.001642    606.83331    608.26398
  607.0      0.001647    606.08746    607.56421
  605.0      0.001653    605.34265    606.86774
  603.0      0.001658    604.59869    606.17456
  600.0      0.001667    603.85565    605.48486
  598.0      0.001672    603.11377    604.79913
  599.0      0.001669    602.37286    604.11731
  600.0      0.001667    601.63318    603.43988
  601.0      0.001664    600.89471    602.76703
  599.0      0.001669    600.15753    602.09912
  600.0      0.001667    599.42175    601.43658
  599.0      0.001669    598.68726    600.77966
  597.0      0.001675    597.95435    600.12866
  595.0      0.001681    597.22296    599.48425
  592.0      0.001689    596.49298    598.84662
  591.0      0.001692    595.76477    598.21637
  589.0      0.001698    595.03821    597.59412
  589.0      0.001698    594.31335    596.98047
  590.0      0.001695    593.59033    596.37592
  590.0      0.001695    592.86920    595.78149
  591.0      0.001692    592.15002    595.19781
  593.0      0.001686    591.43262    594.62561
  594.0      0.001684    590.71747    594.06628
  597.0      0.001675    590.00427    593.52069
  599.0      0.001669    589.29315    592.99011
  601.0      0.001664    588.58429    592.47601
  602.0      0.001661    587.87762    591.97998
  600.0      0.001667    587.17334    591.50385
  598.0      0.001672    586.47137    591.04968
  595.0      0.001681    585.77167    590.61981
  594.0      0.001684    585.07452    590.21710
  593.0      0.001686    584.37976    589.84448
  591.0      0.001692    583.68762    589.50574
  591.0      0.001692    582.99799    589.20502
  591.0      0.001692    582.31104    588.94745
  592.0      0.001689    581.62671    588.73877
  594.0      0.001684    580.94513    588.58606
  595.0      0.001681    580.26630    588.49750
  596.0      0.001678    579.59033    588.48315
  595.0      0.001681    578.91711    588.55493
  597.0      0.001675    578.24689    588.72784
  601.0      0.001664    577.57953    589.01947
  604.0      0.001656    576.91522    589.45288
  608.0      0.001645    576.25385    590.05579
  614.0      0.001629    575.59558    590.86432
  618.0      0.001618    574.94031    591.92401
  623.0      0.001605    574.28827    593.29590
  627.0      0.001595    573.63934    595.06152
  633.0      0.001580    572.99365    597.33875
  639.0      0.001565    572.35114    600.30786
  646.0      0.001548    571.71198    604.26233
  655.0      0.001527    571.07599    609.69318
  670.0      0.001493    570.44348    617.39886
  687.0      0.001456    569.81427    628.59766
  706.0      0.001416    569.18835    644.99438
  731.0      0.001368    568.56598    668.75824
  765.0      0.001307    567.94696    702.34430
  807.0      0.001239    567.33142    747.75867
  860.0      0.001163    566.71954    804.96967
  926.0      0.001080    566.11096    871.75494
  997.0      0.001003    565.50604    948.16461
  1064.0     0.000940    564.90460    1035.20947
  1121.0     0.000892    564.30688    1122.07654
  1154.0     0.000867    563.71277    1182.11316
  1160.0     0.000862    563.12213    1192.72327
  1134.0     0.000882    562.53528    1156.18958
  1081.0     0.000925    561.95203    1085.98779
  1006.0     0.000994    561.37250    994.33655
  919.0      0.001088    560.79669    896.96637
  833.0      0.001200    560.22443    809.26825
  761.0      0.001314    559.65607    739.51019
  703.0      0.001422    559.09125    688.55438
  662.0      0.001511    558.53040    653.28522
  637.0      0.001570    557.97314    629.51672
  625.0      0.001600    557.41968    613.48413
  618.0      0.001618    556.87006    602.36414
  611.0      0.001637    556.32410    594.28156
  606.0      0.001650    555.78204    588.10199
  602.0      0.001661    555.24371    583.16980
  597.0      0.001675    554.70917    579.10669
  591.0      0.001692    554.17847    575.68408
  586.0      0.001706    553.65149    572.75177
  583.0      0.001715    553.12836    570.20544
  578.0      0.001730    552.60895    567.96777
  575.0      0.001739    552.09338    565.98053
  570.0      0.001754    551.58160    564.19873
  566.0      0.001767    551.07361    562.58716
  564.0      0.001773    550.56934    561.11804
  563.0      0.001776    550.06897    559.76923
  562.0      0.001779    549.57220    558.52234
  562.0      0.001779    549.07928    557.36310
  562.0      0.001779    548.59009    556.27924
  562.0      0.001779    548.10468    555.26111
  560.0      0.001786    547.62292    554.30005
  558.0      0.001792    547.14496    553.38940
  555.0      0.001802    546.67065    552.52313
  553.0      0.001808    546.20007    551.69641
  551.0      0.001815    545.73309    550.90479
  549.0      0.001821    545.26984    550.14490
  546.0      0.001832    544.81024    549.41339
  543.0      0.001842    544.35419    548.70758
  542.0      0.001845    543.90179    548.02527
  543.0      0.001842    543.45288    547.36426
  545.0      0.001835    543.00769    546.72278
  544.0      0.001838    542.56598    546.09924
  544.0      0.001838    542.12756    545.49207
  543.0      0.001842    541.69299    544.90051
  542.0      0.001845    541.26166    544.32294
  540.0      0.001852    540.83398    543.75879
  540.0      0.001852    540.40961    543.20685
  539.0      0.001855    539.98846    542.66638
  539.0      0.001855    539.57098    542.13696
  540.0      0.001852    539.15662    541.61768
  540.0      0.001852    538.74567    541.10797
  541.0      0.001848    538.33801    540.60748
  541.0      0.001848    537.93347    540.11536
  541.0      0.001848    537.53223    539.63165
  539.0      0.001855    537.13416    539.15552
  538.0      0.001859    536.73932    538.68701
  537.0      0.001862    536.34753    538.22552
  536.0      0.001866    535.95868    537.77063
  536.0      0.001866    535.57312    537.32245
  536.0      0.001866    535.19037    536.88031
  536.0      0.001866    534.81073    536.44415
  536.0      0.001866    534.43402    536.01373
  534.0      0.001873    534.06006    535.58875
  531.0      0.001883    533.68909    535.16913
  529.0      0.001890    533.32086    534.75452
  526.0      0.001901    532.95557    534.34503
  523.0      0.001912    532.59283    533.94019
  523.0      0.001912    532.23285    533.53979
  524.0      0.001908    531.87555    533.14404
  525.0      0.001905    531.52081    532.75244
  525.0      0.001905    531.16870    532.36505
  528.0      0.001894    530.81909    531.98175
  529.0      0.001890    530.47192    531.60217
  531.0      0.001883    530.12732    531.22656
  531.0      0.001883    529.78491    530.85443
  529.0      0.001890    529.44507    530.48596
  526.0      0.001901    529.10748    530.12091
  525.0      0.001905    528.77197    529.75909
  524.0      0.001908    528.43884    529.40057
  523.0      0.001912    528.10785    529.04523
  521.0      0.001919    527.77899    528.69287
  521.0      0.001919    527.45215    528.34351
  521.0      0.001919    527.12732    527.99683
  519.0      0.001927    526.80457    527.65314
  519.0      0.001927    526.48364    527.31195
  521.0      0.001919    526.16461    526.97351
  521.0      0.001919    525.84747    526.63751
  521.0      0.001919    525.53198    526.30383
  522.0      0.001916    525.21838    525.97266
  523.0      0.001912    524.90631    525.64355
  524.0      0.001908    524.59601    525.31683
  527.0      0.001898    524.28723    524.99225
  528.0      0.001894    523.97986    524.66956
  527.0      0.001898    523.67407    524.34894
  525.0      0.001905    523.36969    524.03015
  523.0      0.001912    523.06677    523.71338
  521.0      0.001919    522.76514    523.39825
  517.0      0.001934    522.46466    523.08466
  513.0      0.001949    522.16559    522.77295
  513.0      0.001949    521.86755    522.46265
  511.0      0.001957    521.57068    522.15393
  511.0      0.001957    521.27496    521.84656
  514.0      0.001946    520.98010    521.54053
  516.0      0.001938    520.68628    521.23590
  519.0      0.001927    520.39337    520.93243
  518.0      0.001931    520.10144    520.63019
  519.0      0.001927    519.81018    520.32904
  518.0      0.001931    519.51971    520.02875
  517.0      0.001934    519.23004    519.72974
  516.0      0.001938    518.94092    519.43140
  516.0      0.001938    518.65253    519.13416
  516.0      0.001938    518.36462    518.83759
  516.0      0.001938    518.07715    518.54169
  515.0      0.001942    517.79022    518.24652
  515.0      0.001942    517.50372    517.95203
  515.0      0.001942    517.21765    517.65814
  513.0      0.001949    516.93176    517.08063
  512.0      0.001953    516.64612    516.79242
  509.0      0.001965    516.36078    516.50458
  507.0      0.001972    516.07556    516.07562
  507.0      0.001972    515.79059    515.79065
  507.0      0.001972    515.50549    515.50562
  507.0      0.001972    515.22046    515.22058
  506.0      0.001976    514.93549    514.93567
  507.0      0.001972    514.65033    514.65051
  506.0      0.001976    514.36511    514.36536
  507.0      0.001972    514.07977    514.08002
  509.0      0.001965    513.79407    513.79437
  510.0      0.001961    513.50818    513.50848
  510.0      0.001961    513.22198    513.22235
  509.0      0.001965    512.93555    512.93585
  506.0      0.001976    512.64856    512.64893
  504.0      0.001984    512.36115    512.36157
  502.0      0.001992    512.07330    512.07373
  499.0      0.002004    511.78488    511.78534
  496.0      0.002016    511.49594    511.49643
  495.0      0.002020    511.20639    511.20691
  495.0      0.002020    510.91605    510.91660
  496.0      0.002016    510.62518    510.62576
  497.0      0.002012    510.33344    510.98691
  497.0      0.002012    510.04105    510.70612
  497.0      0.002012    509.74780    510.42471
  496.0      0.002016    509.45358    510.14270
  495.0      0.002020    509.15863    510.18784
  495.0      0.002020    508.86258    509.91046
  496.0      0.002016    508.56570    509.63278
  495.0      0.002020    508.26779    509.35452
  494.0      0.002024    507.96866    509.07568
  494.0      0.002024    507.66864    508.79651
  494.0      0.002024    507.36740    508.51669
  493.0      0.002028    507.06509    508.23642
  492.0      0.002033    506.76157    507.95557
  491.0      0.002037    506.45673    507.67407
  493.0      0.002028    506.15079    507.39218
  495.0      0.002020    505.84344    507.10962
  496.0      0.002016    505.53485    506.82651
  499.0      0.002004    505.22495    506.54288
  501.0      0.001996    504.91345    506.25845
  499.0      0.002004    504.60080    505.97375
  498.0      0.002008    504.28659    505.68832
  495.0      0.002020    503.97104    505.40250
  493.0      0.002028    503.65387    505.11603
  492.0      0.002033    503.33514    504.82898
  491.0      0.002037    503.01505    504.54160
  490.0      0.002041    502.69327    504.25357
  490.0      0.002041    502.36996    503.96521
  490.0      0.002041    502.04501    503.67639
  492.0      0.002033    501.71835    503.38708
  494.0      0.002024    501.39011    503.09750
  494.0      0.002024    501.06015    502.80756
  492.0      0.002033    500.72861    502.51746
  492.0      0.002033    500.39523    502.22696
  490.0      0.002041    500.06006    501.93628
  489.0      0.002045    499.72330    501.64566
  490.0      0.002041    499.38464    501.35489
  491.0      0.002037    499.04425    501.06415
  492.0      0.002033    498.70206    500.77350
  494.0      0.002024    498.35794    500.48297
  495.0      0.002020    498.01208    500.19275
  495.0      0.002020    497.66434    499.90289
  497.0      0.002012    497.31482    499.61359
  498.0      0.002008    496.96335    499.32480
  499.0      0.002004    496.60995    499.03668
  499.0      0.002004    496.25476    498.74951
  497.0      0.002012    495.89758    498.46326
  497.0      0.002012    495.53854    498.17822
  499.0      0.002004    495.17761    497.89447
  501.0      0.001996    494.81467    497.61224
  503.0      0.001988    494.44986    497.33176
  506.0      0.001976    494.08301    497.05310
  508.0      0.001969    493.71439    496.77676
  511.0      0.001957    493.34372    496.50278
  517.0      0.001934    492.97104    496.23145
  522.0      0.001916    492.59656    495.96326
  529.0      0.001890    492.21994    495.69824
  534.0      0.001873    491.84152    495.43701
  538.0      0.001859    491.46115    495.17990
  540.0      0.001852    491.07867    494.92715
  543.0      0.001842    490.69440    494.67944
  544.0      0.001838    490.30807    494.43716
  544.0      0.001838    489.91992    494.20093
  543.0      0.001842    489.52975    493.97131
  540.0      0.001852    489.13757    493.74890
  537.0      0.001862    488.74365    493.53461
  535.0      0.001869    488.34766    493.32898
  534.0      0.001873    487.94983    493.13306
  534.0      0.001873    487.55011    492.94778
  532.0      0.001880    487.14835    492.77414
  532.0      0.001880    486.74484    492.61349
  531.0      0.001883    486.33936    492.46698
  531.0      0.001883    485.93219    492.33618
  530.0      0.001887    485.52301    492.22266
  529.0      0.001890    485.11191    492.12820
  525.0      0.001905    484.69922    492.05499
  521.0      0.001919    484.28455    492.00525
  518.0      0.001931    483.86823    491.98157
  513.0      0.001949    483.44998    491.98679
  510.0      0.001961    483.02991    492.02435
  506.0      0.001976    482.60825    492.09796
  503.0      0.001988    482.18475    492.21198
  502.0      0.001992    481.75970    492.37128
  500.0      0.002000    481.33286    492.58151
  500.0      0.002000    480.90421    492.84940
  498.0      0.002008    480.47415    493.18225
  499.0      0.002004    480.04230    493.58914
  496.0      0.002016    479.60901    494.08026
  495.0      0.002020    479.17398    494.66779
  495.0      0.002020    478.73734    495.36649
  494.0      0.002024    478.29932    496.19281
  493.0      0.002028    477.85965    497.16794
  493.0      0.002028    477.41870    498.31604
  494.0      0.002024    476.97614    499.66748
  495.0      0.002020    476.53210    501.25961
  498.0      0.002008    476.08676    503.13638
  502.0      0.001992    475.63998    505.35571
  507.0      0.001972    475.19199    507.98758
  510.0      0.001961    474.74252    511.12366
  514.0      0.001946    474.29175    514.88263
  519.0      0.001927    473.83981    519.41797
  523.0      0.001912    473.38654    524.94940
  530.0      0.001887    472.93225    531.78943
  538.0      0.001859    472.47672    540.42871
  551.0      0.001815    472.01990    551.65637
  565.0      0.001770    471.56223    566.74237
  584.0      0.001712    471.10327    587.72260
  605.0      0.001653    470.64346    617.63562
  629.0      0.001590    470.18262    660.78455
  672.0      0.001488    469.72064    722.69305
  748.0      0.001337    469.25793    809.28033
  860.0      0.001163    468.79425    924.63995
  1000.0     0.001000    468.32974    1066.95190
  1154.0     0.000867    467.86450    1228.79358
  1306.0     0.000766    467.39822    1401.93848
  1433.0     0.000698    466.93146    1566.80457
  1514.0     0.000661    466.46387    1677.11316
  1535.0     0.000651    465.99570    1691.72498
  1489.0     0.000672    465.52689    1621.90466
  1383.0     0.000723    465.05734    1504.38916
  1233.0     0.000811    464.58740    1357.31482
  1061.0     0.000943    464.11691    1190.78381
  894.0      0.001119    463.64603    1026.22205
  755.0      0.001325    463.17468    884.31592
  655.0      0.001527    462.70273    773.58862
  591.0      0.001692    462.23074    692.61755
  550.0      0.001818    461.75830    635.62897
  526.0      0.001901    461.28577    596.26770
  515.0      0.001942    460.81287    568.97052
  511.0      0.001957    460.33972    549.56061
  508.0      0.001969    459.86664    535.21497
  504.0      0.001984    459.39334    524.14496
  497.0      0.002012    458.92007    515.29181
  492.0      0.002033    458.44684    508.01309
  488.0      0.002049    457.97339    501.90939
  486.0      0.002058    457.50034    496.71887
  484.0      0.002066    457.02725    492.24835
  483.0      0.002070    456.55453    488.36014
  483.0      0.002070    456.08188    484.94498
  483.0      0.002070    455.60941    481.91937
  483.0      0.002070    455.13748    479.21942
  481.0      0.002079    454.66574    477.65344
  479.0      0.002088    454.19449    475.47003
  478.0      0.002092    453.72372    473.48199
  478.0      0.002092    453.25323    471.66083
  479.0      0.002088    452.78351    470.41486
  480.0      0.002083    452.31424    468.87091
  480.0      0.002083    451.84576    467.43640
  482.0      0.002075    451.37784    466.09711
  484.0      0.002066    450.91058    464.84155
  485.0      0.002062    450.44424    463.66074
  487.0      0.002053    449.97861    462.54553
  488.0      0.002049    449.51392    461.48935
  490.0      0.002041    449.05011    460.48566
  491.0      0.002037    448.58713    459.52899
  493.0      0.002028    448.12534    462.30814
  495.0      0.002020    447.66443    461.49780
  497.0      0.002012    447.20480    460.72458
  499.0      0.002004    446.74619    459.98499
  499.0      0.002004    446.28867    461.11618
  497.0      0.002012    445.83255    460.46899
  493.0      0.002028    445.37756    459.84927
  488.0      0.002049    444.92401    459.25558
  483.0      0.002070    444.47186    458.68628
  478.0      0.002092    444.02090    458.13971
  473.0      0.002114    443.57156    457.61514
  468.0      0.002137    443.12363    457.11121
  464.0      0.002155    442.67737    456.62723
  461.0      0.002169    442.23264    456.16232
  461.0      0.002169    441.78940    455.71573
  458.0      0.002183    441.34805    455.28720
  455.0      0.002198    440.90829    454.87582
  453.0      0.002208    440.47037    454.48154
  452.0      0.002212    440.03424    454.10388
  451.0      0.002217    439.59985    453.74255
  449.0      0.002227    439.16745    453.39743
  449.0      0.002227    438.73694    453.06833
  448.0      0.002232    438.30856    452.75531
  448.0      0.002232    437.88205    452.45822
  447.0      0.002237    437.45752    452.17694
  447.0      0.002237    437.03531    451.91202
  448.0      0.002232    436.61511    451.66321
  450.0      0.002222    436.19714    451.43082
  451.0      0.002217    435.78143    451.21503
  452.0      0.002212    435.36786    451.01614
  452.0      0.002212    434.95670    450.83456
  452.0      0.002212    434.54782    450.67056
  453.0      0.002208    434.14148    450.52472
  452.0      0.002212    433.73743    450.39731
  451.0      0.002217    433.33575    450.28900
  449.0      0.002227    432.93677    450.20047
  449.0      0.002227    432.54022    450.13217
  448.0      0.002232    432.14630    450.08493
  450.0      0.002222    431.75500    450.05963
  451.0      0.002217    431.36621    450.05692
  453.0      0.002208    430.98022    450.07779
  454.0      0.002203    430.59692    450.12338
  453.0      0.002208    430.21649    450.19467
  453.0      0.002208    429.83871    450.29282
  452.0      0.002212    429.46375    450.41931
  451.0      0.002217    429.09174    450.57529
  451.0      0.002217    428.72250    450.76254
  451.0      0.002217    428.35635    450.98245
  454.0      0.002203    427.99304    451.23697
  456.0      0.002193    427.63263    451.52808
  458.0      0.002183    427.27542    451.85779
  459.0      0.002179    426.92108    452.22849
  461.0      0.002169    426.57001    452.64267
  463.0      0.002160    426.22195    453.10312
  465.0      0.002151    425.87695    453.61301
  465.0      0.002151    425.53522    454.17517
  467.0      0.002141    425.19662    454.79382
  467.0      0.002141    424.86136    455.47238
  470.0      0.002128    424.52924    456.21558
  471.0      0.002123    424.20035    457.02841
  473.0      0.002114    423.87485    457.91568
  478.0      0.002092    423.55258    458.88382
  482.0      0.002075    423.23373    459.93884
  487.0      0.002053    422.91827    461.08856
  491.0      0.002037    422.60608    462.34131
  493.0      0.002028    422.29745    463.70544
  497.0      0.002012    421.99216    465.19186
  500.0      0.002000    421.69040    466.81152
  501.0      0.001996    421.39212    468.57800
  502.0      0.001992    421.09720    470.50644
  504.0      0.001984    420.80591    472.61215
  506.0      0.001976    420.51813    474.91595
  508.0      0.001969    420.23398    477.43842
  509.0      0.001965    419.95331    480.20599
  512.0      0.001953    419.67618    483.24860
  515.0      0.001942    419.40280    486.59833
  520.0      0.001923    419.13290    490.29749
  524.0      0.001908    418.86676    493.75708
  529.0      0.001890    418.60422    498.31400
  537.0      0.001862    418.34528    503.39090
  545.0      0.001835    418.09006    508.74585
  554.0      0.001805    417.83853    515.12445
  564.0      0.001773    417.59073    522.31879
  575.0      0.001739    417.34662    530.48169
  588.0      0.001701    417.10608    539.80383
  602.0      0.001661    416.86948    550.52228
  621.0      0.001610    416.63651    562.97028
  645.0      0.001550    416.40735    577.59680
  673.0      0.001486    416.18185    595.08234
  705.0      0.001418    415.96008    616.47687
  742.0      0.001348    415.74216    643.41626
  790.0      0.001266    415.52798    678.50287
  848.0      0.001179    415.31760    725.59937
  920.0      0.001087    415.11096    790.20599
  1010.0     0.000990    414.90805    879.40961
  1123.0     0.000890    414.70898    1000.92682
  1265.0     0.000791    414.51367    1160.72314
  1432.0     0.000698    414.32220    1357.98889
  1614.0     0.000620    414.13443    1582.97107
  1791.0     0.000558    413.95041    1820.62280
  1948.0     0.000513    413.77029    2044.43018
  2070.0     0.000483    413.59387    2204.16895
  2149.0     0.000465    413.42123    2259.68945
  2188.0     0.000457    413.25238    2230.97827
  2190.0     0.000457    413.08725    2169.71265
  2165.0     0.000462    412.92593    2105.96997
  2127.0     0.000470    412.76834    2056.41162
  2110.0     0.000474    412.61453    2057.62866
  2178.0     0.000459    412.46442    2161.05933
  2424.0     0.000413    412.31805    2412.74194
  2901.0     0.0003447   412.17542    2844.00098
  3579.0     0.0002794   412.03650    3462.52051
  4391.0     0.0002277   411.90128    4236.14844
  5229.0     0.0001912   411.76978    5099.45654
  5993.0     0.0001669   411.64188    5961.95313
  6568.0     0.0001523   411.51776    6649.72412
  6869.0     0.0001456   411.39722    6929.46436
  6835.0     0.0001463   411.28040    6736.93848
  6463.0     0.0001547   411.16718    6240.91699
  5807.0     0.0001722   411.05753    5603.14746
  4961.0     0.0002016   410.95154    4857.77979
  4062.0     0.0002462   410.84906    4035.58105
  3230.0     0.0003096   410.75024    3237.36865
  2543.0     0.000393    410.65494    2554.98291
  2027.0     0.000493    410.56308    2021.70801
  1650.0     0.000606    410.47485    1628.11511
  1367.0     0.000732    410.39005    1347.23657
  1164.0     0.000859    410.30875    1150.17212
  1031.0     0.000970    410.23090    1011.48456
  934.0      0.001071    410.15646    911.76910
  854.0      0.001171    410.08545    837.62634
  771.0      0.001297    410.01782    780.34393
  694.0      0.001441    409.95355    734.63995
  627.0      0.001595    409.89264    697.24084
  577.0      0.001733    409.83499    666.08496
  542.0      0.001845    409.78067    639.80884
  521.0      0.001919    409.72958    617.40454
  513.0      0.001949    409.68176    598.14874
  508.0      0.001969    409.63715    581.46698
  504.0      0.001984    409.59567    566.91589
  499.0      0.002004    409.55737    554.15442
  491.0      0.002037    409.52222    542.89160
  483.0      0.002070    409.49014    532.90594
  475.0      0.002105    409.46112    524.00702
  465.0      0.002151    409.43512    516.04102
  453.0      0.002208    409.41211    508.88647
  442.0      0.002262    409.39212    502.43219
  435.0      0.002299    409.37503    496.59271
  430.0      0.002326    409.36084    491.29016
  427.0      0.002342    409.34952    486.46011
  426.0      0.002347    409.34106    482.05127
  426.0      0.002347    409.33539    478.01343
  427.0      0.002342    409.33246    474.30844
  428.0      0.002336    409.33228    470.89948
  430.0      0.002326    409.33478    467.75586
  430.0      0.002326    409.33994    464.85303
  430.0      0.002326    409.34775    462.16550
  427.0      0.002342    409.35809    459.67435
  424.0      0.002358    409.37100    457.36020
  420.0      0.002381    409.38644    455.20688
  419.0      0.002387    409.40427    453.20157
  419.0      0.002387    409.42459    451.33014
  420.0      0.002381    409.44727    449.58240
  422.0      0.002370    409.47229    447.94727
  425.0      0.002353    409.49966    446.41565
  427.0      0.002342    409.52924    444.98032
  428.0      0.002336    409.56100    443.63275
  429.0      0.002331    409.59500    442.36719
  429.0      0.002331    409.63113    441.17697
  430.0      0.002326    409.66937    440.05649
  429.0      0.002331    409.70963    439.00153
  429.0      0.002331    409.75186    438.00674
  430.0      0.002326    409.79608    437.06860
  429.0      0.002331    409.84222    436.18289
  430.0      0.002326    409.89023    435.34598
  431.0      0.002320    409.94003    434.55530
  431.0      0.002320    409.99167    433.80734
  431.0      0.002320    410.04495    433.09982
  430.0      0.002326    410.10001    432.42996
  429.0      0.002331    410.15665    431.79535
  429.0      0.002331    410.21490    431.19437
  428.0      0.002336    410.27469    430.62454
  427.0      0.002342    410.33594    430.08441
  427.0      0.002342    410.39868    429.57208
  428.0      0.002336    410.46280    429.08585
  427.0      0.002342    410.52826    428.62463
  426.0      0.002347    410.59506    428.18668
  424.0      0.002358    410.66309    427.77106
  422.0      0.002370    410.73230    427.37628
  420.0      0.002381    410.80267    427.00128
  419.0      0.002387    410.87418    426.64526
  418.0      0.002392    410.94672    426.30695
  418.0      0.002392    411.02023    425.98563
  418.0      0.002392    411.09473    425.68030
  420.0      0.002381    411.17010    425.39014
  420.0      0.002381    411.24634    425.11456
  421.0      0.002375    411.32339    424.85266
  423.0      0.002364    411.40115    424.60388
  425.0      0.002353    411.47964    424.36749
  427.0      0.002342    411.55875    424.14285
  428.0      0.002336    411.63846    423.92957
  429.0      0.002331    411.71875    423.72690
  432.0      0.002315    411.79947    423.53448
  434.0      0.002304    411.88062    423.35172
  437.0      0.002288    411.96222    423.17810
  439.0      0.002278    412.04410    423.01334
  443.0      0.002257    412.12628    422.85690
  445.0      0.002247    412.20868    422.70850
  445.0      0.002247    412.29123    422.56757
  445.0      0.002247    412.37396    422.43387
  445.0      0.002247    412.45670    422.30707
  443.0      0.002257    412.53949    422.18674
  442.0      0.002262    412.62222    422.07263
  438.0      0.002283    412.70490    421.96439
  437.0      0.002288    412.78745    421.86179
  436.0      0.002294    412.86975    421.76453
  435.0      0.002299    412.95181    420.82031
  436.0      0.002294    413.03357    420.74744
  434.0      0.002304    413.11496    420.67874
  433.0      0.002309    413.19601    420.61395
  432.0      0.002315    413.27658    420.12906
  430.0      0.002326    413.35660    420.07877
  429.0      0.002331    413.43607    420.03162
  428.0      0.002336    413.51495    419.98746
  427.0      0.002342    413.59317    419.94595
  428.0      0.002336    413.67062    419.90707
  427.0      0.002342    413.74731    419.87054
  428.0      0.002336    413.82318    419.83630
  429.0      0.002331    413.89819    419.80414
  429.0      0.002331    413.97229    419.77383
  429.0      0.002331    414.04538    419.74536
  427.0      0.002342    414.11743    425.84998
  424.0      0.002358    414.18835    426.05978
  421.0      0.002375    414.25824    426.27414
  419.0      0.002387    414.32690    426.49301
  419.0      0.002387    414.39432    429.72144
  420.0      0.002381    414.46048    430.06549
  423.0      0.002364    414.52524    430.41565
  425.0      0.002353    414.58862    430.77237
  427.0      0.002342    414.65060    431.13599
  429.0      0.002331    414.71109    431.50647
  429.0      0.002331    414.77002    431.88437
  430.0      0.002326    414.82736    432.26968
  430.0      0.002326    414.88309    432.66299
  429.0      0.002331    414.93710    433.06461
  429.0      0.002331    414.98941    433.47464
  429.0      0.002331    415.03992    433.89368
  429.0      0.002331    415.08859    434.32187
  430.0      0.002326    415.13538    434.75986
  431.0      0.002320    415.18027    435.20810
  431.0      0.002320    415.22314    435.66675
  431.0      0.002320    415.26404    436.13660
  430.0      0.002326    415.30286    436.61786
  429.0      0.002331    415.33951    437.11130
  428.0      0.002336    415.37408    437.61761
  428.0      0.002336    415.40640    438.13696
  427.0      0.002342    415.43649    438.67041
  427.0      0.002342    415.46426    439.21829
  428.0      0.002336    415.48969    439.78162
  427.0      0.002342    415.51276    440.36118
  427.0      0.002342    415.53336    440.95737
  424.0      0.002358    415.55154    441.57156
  423.0      0.002364    415.56717    442.20425
  420.0      0.002381    415.58023    442.85669
  419.0      0.002387    415.59073    443.53006
  418.0      0.002392    415.59854    444.22491
  418.0      0.002392    415.60370    444.94296
  418.0      0.002392    415.60614    445.68503
  420.0      0.002381    415.60577    446.45279
  420.0      0.002381    415.60263    447.24777
  421.0      0.002375    415.59668    448.07095
  423.0      0.002364    415.58777    448.92453
  426.0      0.002347    415.57596    449.80975
  427.0      0.002342    415.56122    450.72885
  428.0      0.002336    415.54346    451.68396
  428.0      0.002336    415.52261    452.67654
  430.0      0.002326    415.49875    453.70959
  432.0      0.002315    415.47174    454.78497
  436.0      0.002294    415.44165    455.90588
  443.0      0.002257    415.40833    457.07516
  451.0      0.002217    415.37177    458.29517
  458.0      0.002183    415.33197    459.56998
  466.0      0.002146    415.28888    460.90247
  475.0      0.002105    415.24249    462.29703
  482.0      0.002075    415.19272    463.75806
  488.0      0.002049    415.13962    465.28900
  494.0      0.002024    415.08307    466.89578
  501.0      0.001996    415.02304    468.58279
  507.0      0.001972    414.95956    470.35654
  513.0      0.001949    414.89255    472.22345
  519.0      0.001927    414.82199    474.18906
  523.0      0.001912    414.74789    476.26221
  527.0      0.001898    414.67023    478.44974
  527.0      0.001898    414.58887    480.76144
  526.0      0.001901    414.50385    483.20758
  524.0      0.001908    414.41522    485.79694
  521.0      0.001919    414.32285    488.54312
  519.0      0.001927    414.22672    491.45749
  517.0      0.001934    414.12686    494.55557
  517.0      0.001934    414.02319    497.85370
  518.0      0.001931    413.91574    501.36694
  522.0      0.001916    413.80444    505.11731
  525.0      0.001905    413.68933    509.12421
  527.0      0.001898    413.57031    513.41345
  529.0      0.001890    413.44736    518.01282
  531.0      0.001883    413.32059    522.94934
  534.0      0.001873    413.18979    528.26038
  536.0      0.001866    413.05508    533.98126
  539.0      0.001855    412.91638    540.15771
  543.0      0.001842    412.77362    546.84015
  546.0      0.001832    412.62692    554.07953
  550.0      0.001818    412.47617    561.94501
  556.0      0.001799    412.32141    570.50500
  562.0      0.001779    412.16254    579.84729
  570.0      0.001754    411.99957    590.07098
  579.0      0.001727    411.83255    601.28101
  589.0      0.001698    411.66138    613.61664
  598.0      0.001672    411.48618    627.22430
  608.0      0.001645    411.30673    642.29004
  619.0      0.001616    411.12314    659.03076
  634.0      0.001577    410.93549    677.68805
  650.0      0.001538    410.74353    698.57886
  668.0      0.001497    410.54752    722.05737
  691.0      0.001447    410.34729    748.57733
  718.0      0.001393    410.14276    778.68750
  750.0      0.001333    409.93414    813.03479
  789.0      0.001267    409.72122    852.47540
  836.0      0.001196    409.50418    898.03265
  889.0      0.001125    409.28281    951.05768
  959.0      0.001043    409.05722    1013.29376
  1039.0     0.000962    408.82742    1087.00244
  1133.0     0.000883    408.59335    1175.44006
  1256.0     0.000796    408.35504    1283.23352
  1412.0     0.000708    408.11252    1417.60254
  1600.0     0.000625    407.86563    1589.97815
  1830.0     0.000546    407.61459    1818.39258
  2112.0     0.000473    407.35925    2131.24243
  2491.0     0.000401    407.09967    2569.94653
  3065.0     0.0003263   406.83582    3191.26123
  3960.0     0.0002525   406.56763    4064.09790
  5260.0     0.0001901   406.29529    5256.42090
  6926.0     0.0001444   406.01865    6809.64307
  8808.0     0.0001135   405.73779    8689.77441
  10693.0    0.0000935   405.45270    10755.38086
  12368.0    0.0000809   405.16318    12760.95313
  13652.0    0.0000732   404.86963    14334.65234
  14395.0    0.0000695   404.57172    15042.83789
  14494.0    0.0000690   404.26965    14759.84082
  13922.0    0.0000718   403.96335    13819.86328
  12769.0    0.0000783   403.65271    12612.43262
  11216.0    0.0000892   403.33804    11251.18555
  9481.0     0.0001055   403.01904    9679.91113
  7787.0     0.0001284   402.69592    7973.66455
  6303.0     0.0001587   402.36862    6347.44531
  5084.0     0.0001967   402.03696    4967.55811
  4107.0     0.0002435   401.70139    3884.38550
  3332.0     0.0003001   401.36151    3073.34570
  2744.0     0.000364    401.01761    2484.17700
  2349.0     0.000426    400.66949    2062.16309
  2111.0     0.000474    400.31720    1759.33069
  1973.0     0.000507    399.96097    1538.25732
  1867.0     0.000536    399.60052    1371.91113
  1754.0     0.000570    399.23608    1242.57361
  1640.0     0.000610    398.86758    1138.88379
  1535.0     0.000651    398.49490    1053.75232
  1431.0     0.000699    398.11835    982.67712
  1331.0     0.000751    397.73773    922.52185
  1241.0     0.000806    397.35324    871.12170
  1161.0     0.000861    396.96466    826.81128
  1084.0     0.000923    396.57205    794.29510
  1011.0     0.000989    396.17572    760.77502
  947.0      0.001056    395.77533    731.30334
  889.0      0.001125    395.37112    705.26233
  839.0      0.001192    394.96307    685.04944
  795.0      0.001258    394.55099    664.44366
  755.0      0.001325    394.13528    645.98535
  722.0      0.001385    393.71567    629.37183
  691.0      0.001447    393.29245    614.37073
  667.0      0.001499    392.86533    600.77185
  647.0      0.001546    392.43442    588.40198
  630.0      0.001587    391.99997    577.12305
  617.0      0.001621    391.56171    566.80157
  603.0      0.001658    391.11990    557.33600
  591.0      0.001692    390.67447    548.62921
  578.0      0.001730    390.22534    540.60010
  566.0      0.001767    389.77277    533.57129
  554.0      0.001805    389.31650    526.70898
  543.0      0.001842    388.85693    520.34406
  533.0      0.001876    388.39380    514.42682
  523.0      0.001912    387.92706    508.91528
  516.0      0.001938    387.45715    503.96960
  512.0      0.001953    386.98364    499.17120
  506.0      0.001976    386.50696    494.68359
  504.0      0.001984    386.02689    490.47928
  501.0      0.001996    385.54340    486.53494
  498.0      0.002008    385.05679    482.83270
  495.0      0.002020    384.56689    479.35172
  492.0      0.002033    384.07388    476.07761
  490.0      0.002041    383.57770    472.99411
  490.0      0.002041    383.07822    470.08768
  488.0      0.002049    382.57590    467.34839
  488.0      0.002049    382.07037    464.76355
  487.0      0.002053    381.56192    462.32483
  485.0      0.002062    381.05048    460.02264
  481.0      0.002079    380.53595    457.84879
  478.0      0.002092    380.01868    455.79767
  472.0      0.002119    379.49841    453.86154
  466.0      0.002146    378.97552    452.03580
  460.0      0.002174    378.44968    450.31448
  456.0      0.002193    377.92099    449.72113
  450.0      0.002222    377.38983    448.21460
  447.0      0.002237    376.85583    446.80081
  445.0      0.002247    376.31931    445.47726
  445.0      0.002247    375.78018    444.24094
  445.0      0.002247    375.23831    443.60092
  447.0      0.002237    374.69412    442.54187
  448.0      0.002232    374.14737    441.56451
  449.0      0.002227    373.59836    440.66809
  449.0      0.002227    373.04681    439.85132
  447.0      0.002237    372.49283    439.11386
  445.0      0.002247    371.93680    438.45590
  443.0      0.002257    371.37833    437.87726
  441.0      0.002268    370.81781    437.37875
  440.0      0.002273    370.25500    436.96103
  439.0      0.002278    369.68994    436.62531
  437.0      0.002288    369.12299    436.37357
  436.0      0.002294    368.55389    436.20749
  435.0      0.002299    367.98306    436.12976
  433.0      0.002309    367.41000    436.14294
  432.0      0.002315    366.83505    436.25079
  431.0      0.002320    366.25836    436.45667
  429.0      0.002331    365.67975    436.76526
  429.0      0.002331    365.09952    437.18137
  428.0      0.002336    364.51755    437.71091
  427.0      0.002342    363.93365    438.36014
  426.0      0.002347    363.34851    439.13586
  425.0      0.002353    362.76157    440.04651
  423.0      0.002364    362.17319    441.10049
  420.0      0.002381    361.58334    442.30847
  418.0      0.002392    360.99179    443.68188
  418.0      0.002392    360.39914    445.23230
  417.0      0.002398    359.80499    446.97528
  416.0      0.002404    359.20984    448.92569
  414.0      0.002415    358.61316    451.10223
  414.0      0.002415    358.01529    453.52594
  416.0      0.002404    357.41641    456.21783
  416.0      0.002404    356.81631    459.20602
  417.0      0.002398    356.21542    462.51825
  416.0      0.002404    355.61328    466.18958
  418.0      0.002392    355.01019    470.25943
  420.0      0.002381    354.40631    474.76889
  422.0      0.002370    353.80148    479.77191
  424.0      0.002358    353.19595    485.32431
  426.0      0.002347    352.58966    491.49646
  427.0      0.002342    351.98242    498.36859
  431.0      0.002320    351.37494    506.02847
  433.0      0.002309    350.76660    514.59009
  435.0      0.002299    350.15781    524.17700
  441.0      0.002268    349.54852    534.94580
  447.0      0.002237    348.93851    547.08142
  454.0      0.002203    348.32837    560.79443
  461.0      0.002169    347.71790    566.81799
  474.0      0.002110    347.10712    584.71448
  490.0      0.002041    346.49609    605.18121
  510.0      0.001961    345.88455    628.71857
  532.0      0.001880    345.27313    655.93073
  557.0      0.001795    344.66150    682.90802
  586.0      0.001706    344.05011    720.17651
  621.0      0.001610    343.43842    764.31665
  668.0      0.001497    342.82678    817.23901
  727.0      0.001376    342.21539    881.67145
  802.0      0.001247    341.60400    961.88971
  895.0      0.001117    340.99295    1064.51184
  1001.0     0.000999    340.38214    1200.09973
  1116.0     0.000896    339.77139    1384.85510
  1274.0     0.000785    339.16135    1642.07861
  1583.0     0.000632    338.55145    2003.28833
  2170.0     0.000461    337.94214    2505.59375
  3098.0     0.0003228   337.33334    3185.90845
  4309.0     0.0002321   336.72479    4066.26587
  5647.0     0.0001771   336.11728    5128.70605
  6942.0     0.0001441   335.51013    6292.79590
  8057.0     0.0001241   334.90378    7406.95703
  8879.0     0.0001126   334.29822    8255.34082
  9317.0     0.0001073   333.69315    8615.49805
  9308.0     0.0001074   333.08923    8447.87891
  8850.0     0.0001130   332.48599    7948.32373
  8011.0     0.0001248   331.88406    7329.79346
  6925.0     0.0001444   331.28278    6656.36475
  5768.0     0.0001734   330.68253    5881.18799
  4699.0     0.0002128   330.08356    4999.78320
  3805.0     0.0002628   329.48553    4109.67969
  3078.0     0.0003249   328.88889    3322.29590
  2470.0     0.000405    328.29343    2691.14063
  1961.0     0.000510    327.69894    2220.67700
  1579.0     0.000633    327.10623    1892.51575
  1359.0     0.000736    326.51459    1679.76270
  1282.0     0.000780    325.92450    1553.71399
  1275.0     0.000784    325.33594    1485.20972
  1277.0     0.000783    324.74854    1445.98914
  1263.0     0.000792    324.16312    1409.20020
  1230.0     0.000813    323.57904    1355.46460
  1187.0     0.000842    322.99673    1283.61658
  1138.0     0.000879    322.41614    1205.54187
  1082.0     0.000924    321.83704    1130.12439
  1019.0     0.000981    321.25995    1056.81323
  953.0      0.001049    320.68460    981.16766
  890.0      0.001124    320.11133    904.37622
  838.0      0.001193    319.53976    833.27368
  794.0      0.001259    318.97015    773.78729
  758.0      0.001319    318.40265    728.19482
  736.0      0.001359    317.83710    696.34399
  723.0      0.001383    317.27374    677.49768
  720.0      0.001389    316.71252    671.30127
  723.0      0.001383    316.15338    678.53613
  740.0      0.001351    315.59656    701.31421
  787.0      0.001271    315.04190    743.60254
  881.0      0.001135    314.48962    810.67957
  1034.0     0.000967    313.93973    908.27759
  1231.0     0.000812    313.39194    1040.42090
  1448.0     0.000691    312.84702    1205.40552
  1652.0     0.000605    312.30426    1391.74670
  1821.0     0.000549    311.76416    1575.54407
  1935.0     0.000517    311.22656    1721.71851
  1983.0     0.000504    310.69135    1791.48718
  1955.0     0.000512    310.15897    1771.65393
  1857.0     0.000539    309.62918    1689.50476
  1698.0     0.000589    309.10233    1583.80725
  1500.0     0.000667    308.57791    1470.50049
  1292.0     0.000774    308.05634    1343.09619
  1099.0     0.000910    307.53766    1195.70984
  937.0      0.001067    307.02176    1040.24109
  803.0      0.001245    306.50882    895.82153
  688.0      0.001453    305.99881    774.45795
  590.0      0.001695    305.49167    678.62463
  513.0      0.001949    304.98764    605.81232
  465.0      0.002151    304.48651    551.65051
  442.0      0.002262    303.98856    511.69574
  434.0      0.002304    303.49371    481.99643
  429.0      0.002331    303.00180    459.45422
  422.0      0.002370    302.51334    441.84375
  413.0      0.002421    302.02786    427.63644
  402.0      0.002488    301.54572    415.85904
  391.0      0.002558    301.06686    405.87537
  381.0      0.002625    300.59109    397.27051
  375.0      0.002667    300.11884    389.76608
  370.0      0.002703    299.64984    383.15060
  368.0      0.002717    299.18442    377.27283
  367.0      0.002725    298.72223    372.00943
  365.0      0.002740    298.26349    367.26456
  363.0      0.002755    297.80832    362.96448
  362.0      0.002762    297.35654    359.04355
  358.0      0.002793    296.90848    355.45276
  355.0      0.002817    296.46381    352.14771
  351.0      0.002849    296.02271    349.09293
  348.0      0.002874    295.58530    346.26065
  345.0      0.002899    295.15146    343.62357
  343.0      0.002915    294.72137    341.16180
  343.0      0.002915    294.29495    338.85602
  342.0      0.002924    293.87207    336.69003
  342.0      0.002924    293.45322    334.65192
  343.0      0.002915    293.03790    332.72812
  342.0      0.002924    292.62650    330.90948
  340.0      0.002941    292.21890    329.18628
  339.0      0.002950    291.81491    327.55017
  338.0      0.002959    291.41501    325.99545
  337.0      0.002967    291.01886    324.51459
  336.0      0.002976    290.62677    323.10321
  335.0      0.002985    290.23846    321.75540
  334.0      0.002994    289.85406    320.46698
  333.0      0.003003    289.47369    319.23462
  331.0      0.003021    289.09723    318.05405
  330.0      0.003030    288.72491    316.92291
  329.0      0.003040    288.35645    315.83768
  329.0      0.003040    287.99200    314.79587
  330.0      0.003030    287.63168    313.79572
  332.0      0.003012    287.27536    312.83459
  333.0      0.003003    286.92316    311.91113
  333.0      0.003003    286.57504    311.02332
  333.0      0.003003    286.23093    310.16953
  333.0      0.003003    285.89114    309.34909
  332.0      0.003012    285.55533    308.56006
  330.0      0.003030    285.22372    307.80200
  329.0      0.003040    284.89630    307.07373
  328.0      0.003049    284.57291    306.37421
  328.0      0.003049    284.25385    305.70328
  328.0      0.003049    283.93896    305.06006
  330.0      0.003030    283.62830    304.44427
  332.0      0.003012    283.32184    303.85541
  335.0      0.002985    283.01947    303.29318
  338.0      0.002959    282.72150    302.75800
  339.0      0.002950    282.42767    302.24921
  340.0      0.002941    282.13828    301.76758
  339.0      0.002950    281.85300    301.31284
  337.0      0.002967    281.57193    300.88556
  335.0      0.002985    281.29526    300.48654
  334.0      0.002994    281.02280    300.11621
  333.0      0.003003    280.75470    299.77573
  334.0      0.002994    280.49088    299.46606
  334.0      0.002994    280.23123    293.36032
  335.0      0.002985    279.97610    293.21606
  335.0      0.002985    279.72513    293.10501
  336.0      0.002976    279.47852    293.02945
  336.0      0.002976    279.23624    292.99240
  336.0      0.002976    278.99814    290.09573
  335.0      0.002985    278.76456    290.19528
  335.0      0.002985    278.53516    290.34363
  334.0      0.002994    278.31015    290.54608
  335.0      0.002985    278.08945    290.80948
  336.0      0.002976    277.87296    291.14136
  337.0      0.002967    277.66089    291.55096
  337.0      0.002967    277.45313    292.05008
  338.0      0.002959    277.24969    292.65237
  337.0      0.002967    277.05054    293.37564
  336.0      0.002976    276.85568    294.24286
  336.0      0.002976    276.66516    295.28354
  336.0      0.002976    276.47891    296.16061
  335.0      0.002985    276.29703    297.70029
  336.0      0.002976    276.11942    299.60660
  336.0      0.002976    275.94601    302.01212
  337.0      0.002967    275.77701    305.10413
  336.0      0.002976    275.61221    308.95050
  338.0      0.002959    275.45172    314.24786
  342.0      0.002924    275.29550    321.15579
  349.0      0.002865    275.14346    329.98883
  358.0      0.002793    274.99576    340.88150
  369.0      0.002710    274.85226    353.61090
  379.0      0.002639    274.71301    367.40887
  389.0      0.002571    274.57797    381.02603
  398.0      0.002513    274.44711    393.08737
  407.0      0.002457    274.32047    403.29501
  415.0      0.002410    274.19803    413.71252
  429.0      0.002331    274.07980    427.88992
  454.0      0.002203    273.96570    449.06442
  496.0      0.002016    273.85574    479.44876
  555.0      0.001802    273.74997    520.39758
  627.0      0.001595    273.64828    572.59155
  700.0      0.001429    273.55075    634.56787
  764.0      0.001309    273.45734    700.49762
  811.0      0.001233    273.36795    758.27625
  839.0      0.001192    273.28268    795.44861
  844.0      0.001185    273.20145    800.86444
  827.0      0.001209    273.12427    778.78217
  789.0      0.001267    273.05112    743.68781
  734.0      0.001362    272.98196    705.61737
  670.0      0.001493    272.91684    666.52301
  608.0      0.001645    272.85562    621.42334
  549.0      0.001821    272.79843    569.00793
  498.0      0.002008    272.74515    514.48322
  452.0      0.002212    272.69577    464.56171
  412.0      0.002427    272.65033    422.91907
  376.0      0.002660    272.60876    390.10925
  349.0      0.002865    272.57108    365.19489
  333.0      0.003003    272.53720    346.68643
  327.0      0.003058    272.50714    333.06885
  325.0      0.003077    272.48090    323.01831
  322.0      0.003106    272.45844    315.47031
  320.0      0.003125    272.43973    309.65884
  318.0      0.003145    272.42474    305.05463
  316.0      0.003165    272.41348    301.31183
  315.0      0.003175    272.40594    298.20850
  314.0      0.003185    272.40204    295.59372
  313.0      0.003195    272.40179    293.36661
  311.0      0.003215    272.40515    291.45215
  309.0      0.003236    272.41211    289.79456
  307.0      0.003257    272.42267    288.35162
  307.0      0.003257    272.43674    287.08804
  307.0      0.003257    272.45435    285.97705
  305.0      0.003279    272.47543    284.99579
  304.0      0.003289    272.50000    284.12592
  303.0      0.003300    272.52802    283.35294
  302.0      0.003311    272.55945    282.66370
  301.0      0.003322    272.59424    282.04803
  300.0      0.003333    272.63245    281.49686
  298.0      0.003356    272.67395    281.00262
  294.0      0.003401    272.71878    280.55930
  290.0      0.003448    272.76691    280.16104
  287.0      0.003484    272.81824    279.80341
  285.0      0.00351     272.87280    279.48209
  283.0      0.00353     272.93060    279.19363
  283.0      0.00353     272.99152    278.93506
  283.0      0.00353     273.05557    278.70349
  283.0      0.00353     273.12274    278.49667
  282.0      0.00355     273.19299    278.31247
  281.0      0.00356     273.26630    278.14899
  281.0      0.00356     273.34256    278.00467
  281.0      0.00356     273.42184    277.87802
  281.0      0.00356     273.50409    277.76776
  281.0      0.00356     273.58920    277.67264
  280.0      0.00357     273.67728    277.59161
  280.0      0.00357     273.76819    277.52380
  280.0      0.00357     273.86191    277.46829
  281.0      0.00356     273.95840    277.42432
  280.0      0.00357     274.05765    277.39120
  278.0      0.00360     274.15967    277.36826
  276.0      0.00362     274.26434    277.35492
  276.0      0.00362     274.37170    277.35068
  275.0      0.00364     274.48163    277.35498
  274.0      0.00365     274.59421    277.36743
  273.0      0.00366     274.70935    277.38763
  273.0      0.00366     274.82700    277.41513
  274.0      0.00365     274.94714    277.44958
  275.0      0.00364     275.06970    277.49075
  275.0      0.00364     275.19470    277.53815
  277.0      0.00361     275.32214    277.59177
  278.0      0.00360     275.45187    277.65103
  278.0      0.00360     275.58392    277.71594
  277.0      0.00361     275.71826    277.78619
  276.0      0.00362     275.85486    277.89890
  275.0      0.00364     275.99371    277.97980
  275.0      0.00364     276.13467    278.06540
  274.0      0.00365     276.27777    278.15546
  272.0      0.00368     276.42297    278.25000
  270.0      0.00370     276.57022    278.34875
  270.0      0.00370     276.71960    278.47031
  269.0      0.00372     276.87091    278.57736
  268.0      0.00373     277.02417    278.68820
  268.0      0.00373     277.17932    278.80267
  266.0      0.00376     277.33640    278.92084
  266.0      0.00376     277.49533    279.04221
  267.0      0.00375     277.65604    279.16705
  267.0      0.00375     277.81857    279.29507
  268.0      0.00373     277.98279    279.42612
  270.0      0.00370     278.14871    279.56018
  271.0      0.00369     278.31638    279.69720
  272.0      0.00368     278.48550    279.83698
  272.0      0.00368     278.65637    279.97943
  272.0      0.00368     278.82870    280.12457
  271.0      0.00369     279.00253    280.27228
  270.0      0.00370     279.17795    280.42245
  269.0      0.00372     279.35468    280.57498
  269.0      0.00372     279.53287    280.72983
  271.0      0.00369     279.71240    280.88696
  271.0      0.00369     279.89325    281.04617
  272.0      0.00368     280.07544    281.20767
  273.0      0.00366     280.25885    281.37106
  273.0      0.00366     280.44345    281.53644
  273.0      0.00366     280.62921    281.70370
  272.0      0.00368     280.81613    281.87292
  271.0      0.00369     281.00418    282.04385
  270.0      0.00370     281.19324    282.21649
  270.0      0.00370     281.38336    282.39084
  271.0      0.00369     281.57443    282.56677
  272.0      0.00368     281.76642    282.74423
  274.0      0.00365     281.95944    282.87115
  276.0      0.00362     282.15317    283.05246
  277.0      0.00361     282.34787    283.23523
  278.0      0.00360     282.54324    283.41931
  278.0      0.00360     282.73944    283.60464
  277.0      0.00361     282.93640    283.79132
  277.0      0.00361     283.13394    283.95337
  276.0      0.00362     283.33221    284.14279
  276.0      0.00362     283.53104    284.33328
  276.0      0.00362     283.73044    284.52481
  275.0      0.00364     283.93045    284.71744
  275.0      0.00364     284.13089    284.91095
  274.0      0.00365     284.33182    284.70779
  274.0      0.00365     284.53308    284.90991
  275.0      0.00364     284.73480    285.11279
  278.0      0.00360     284.93689    285.31631
  280.0      0.00357     285.13922    285.52051
  280.0      0.00357     285.34192    285.52588
  280.0      0.00357     285.54477    285.73465
  280.0      0.00357     285.74783    285.94394
  281.0      0.00356     285.95111    286.15375
  282.0      0.00355     286.15445    286.36395
  281.0      0.00356     286.35794    286.57468
  278.0      0.00360     286.56143    286.78571
  275.0      0.00364     286.76495    286.99725
  273.0      0.00366     286.96854    287.20923
  272.0      0.00368     287.17194    287.42154
  269.0      0.00372     287.37537    287.63431
  267.0      0.00375     287.57858    289.36856
  266.0      0.00376     287.78168    289.60504
  264.0      0.00379     287.98465    289.84256
  263.0      0.00380     288.18732    290.08099
  262.0      0.00382     288.38974    290.32047
  263.0      0.00380     288.59180    290.56091
  264.0      0.00379     288.79358    291.55902
  262.0      0.00382     288.99503    291.81326
  263.0      0.00380     289.19601    292.06891
  263.0      0.00380     289.39661    292.32632
  263.0      0.00380     289.59671    292.58527
  264.0      0.00379     289.79630    292.84613
  264.0      0.00379     289.99539    293.10898
  263.0      0.00380     290.19385    293.37387
  264.0      0.00379     290.39178    293.64117
  266.0      0.00376     290.58902    293.91077
  266.0      0.00376     290.78558    294.18317
  265.0      0.00377     290.98154    294.45868
  266.0      0.00376     291.17664    294.73727
  266.0      0.00376     291.37103    295.01956
  266.0      0.00376     291.56461    295.30591
  267.0      0.00375     291.75735    295.59668
  266.0      0.00376     291.94931    295.89267
  264.0      0.00379     292.14032    296.19418
  262.0      0.00382     292.33041    296.50229
  260.0      0.00385     292.51947    296.81750
  260.0      0.00385     292.70764    297.14124
  260.0      0.00385     292.89481    297.47467
  260.0      0.00385     293.08087    297.81915
  262.0      0.00382     293.26590    298.17679
  262.0      0.00382     293.44974    298.54953
  264.0      0.00379     293.63254    298.94046
  266.0      0.00376     293.81415    299.35303
  269.0      0.00372     293.99457    299.79138
  270.0      0.00370     294.17377    300.26141
  270.0      0.00370     294.35172    300.77054
  269.0      0.00372     294.52835    301.32913
  268.0      0.00373     294.70377    301.95261
  268.0      0.00373     294.87775    302.66302
  269.0      0.00372     295.05045    303.49579
  269.0      0.00372     295.22171    304.50378
  269.0      0.00372     295.39154    305.76657
  269.0      0.00372     295.56006    307.39557
  271.0      0.00369     295.72699    309.53314
  273.0      0.00366     295.89249    312.98532
  277.0      0.00361     296.05637    316.65015
  282.0      0.00355     296.21878    321.26797
  289.0      0.003460    296.37964    326.80435
  296.0      0.003378    296.53885    332.93320
  303.0      0.003300    296.69650    338.92603
  308.0      0.003247    296.85245    343.98773
  312.0      0.003205    297.00677    346.39523
  313.0      0.003195    297.15939    346.17569
  312.0      0.003205    297.31027    344.21985
  310.0      0.003226    297.45947    341.74982
  306.0      0.003268    297.60687    339.37488
  303.0      0.003300    297.75247    336.95483
  299.0      0.003344    297.89636    334.03299
  296.0      0.003378    298.03830    330.44614
  293.0      0.003413    298.17847    326.56335
  291.0      0.003436    298.31674    322.92780
  288.0      0.003472    298.45309    319.87112
  286.0      0.003497    298.58762    317.48343
  285.0      0.00351     298.72015    315.72055
  283.0      0.00353     298.85071    314.48257
  281.0      0.00356     298.97931    313.66031
  280.0      0.00357     299.10593    313.15131
  282.0      0.00355     299.23059    312.87128
  284.0      0.00352     299.35315    312.75589
  285.0      0.00351     299.47372    312.75961
  287.0      0.003484    299.59216    312.85162
  289.0      0.003460    299.70856    313.01212
  291.0      0.003436    299.82285    313.22806
  291.0      0.003436    299.93500    313.49081
  291.0      0.003436    300.04504    313.79483
  291.0      0.003436    300.15292    314.13589
  291.0      0.003436    300.25861    314.51151
  291.0      0.003436    300.36218    314.92001
  291.0      0.003436    300.46350    315.35989
  294.0      0.003401    300.56262    315.83102
  298.0      0.003356    300.65948    316.33307
  303.0      0.003300    300.75412    316.86655
  309.0      0.003236    300.84653    317.43240
  315.0      0.003175    300.93661    318.03122
  321.0      0.003115    301.02444    318.66507
  328.0      0.003049    301.10995    319.33521
  333.0      0.003003    301.19315    320.04410
  340.0      0.002941    301.27408    320.79446
  350.0      0.002857    301.35263    321.58838
  364.0      0.002747    301.42883    322.42996
  380.0      0.002632    301.50262    323.32214
  395.0      0.002532    301.57410    324.26978
  411.0      0.002433    301.64319    325.27759
  424.0      0.002358    301.70987    326.35022
  433.0      0.002309    301.77417    327.49448
  438.0      0.002283    301.83603    328.71646
  439.0      0.002278    301.89548    330.02441
  437.0      0.002288    301.95248    331.42725
  432.0      0.002315    302.00705    332.93393
  424.0      0.002358    302.05917    334.55664
  418.0      0.002392    302.10883    336.30731
  412.0      0.002427    302.15601    338.20132
  406.0      0.002463    302.20074    340.25601
  398.0      0.002513    302.24298    342.48926
  391.0      0.002558    302.28275    344.92514
  384.0      0.002604    302.32001    347.58838
  378.0      0.002646    302.35474    350.51056
  375.0      0.002667    302.38699    353.72797
  374.0      0.002674    302.41672    357.28055
  375.0      0.002667    302.44394    361.22067
  379.0      0.002639    302.46863    365.60553
  385.0      0.002597    302.49078    370.50842
  392.0      0.002551    302.51041    376.01648
  402.0      0.002488    302.52750    382.23059
  413.0      0.002421    302.54205    389.28354
  426.0      0.002347    302.55405    397.33014
  440.0      0.002273    302.56351    406.57288
  455.0      0.002198    302.57043    417.26733
  476.0      0.002101    302.57477    429.73560
  501.0      0.001996    302.57657    444.43073
  528.0      0.001894    302.57584    461.96750
  561.0      0.001783    302.57254    483.26556
  602.0      0.001661    302.56665    509.71167
  650.0      0.001538    302.55823    543.39856
  710.0      0.001408    302.54724    587.53589
  781.0      0.001280    302.53369    646.71124
  867.0      0.001153    302.51761    727.21863
  978.0      0.001022    302.49893    836.91400
  1116.0     0.000896    302.47772    984.40076
  1281.0     0.000781    302.45395    1177.73828
  1475.0     0.000678    302.42761    1421.01379
  1693.0     0.000591    302.39871    1709.40393
  1914.0     0.000522    302.36728    2021.24182
  2119.0     0.000472    302.33328    2311.94702
  2286.0     0.000437    302.29672    2520.21680
  2403.0     0.000416    302.25766    2594.96045
  2460.0     0.000407    302.21603    2537.75342
  2455.0     0.000407    302.17188    2405.59058
  2392.0     0.000418    302.12518    2259.90649
  2282.0     0.000438    302.07596    2125.11206
  2135.0     0.000468    302.02420    1988.73743
  1967.0     0.000508    301.96994    1824.76001
  1790.0     0.000559    301.91315    1624.06897
  1613.0     0.000620    301.85385    1405.89917
  1442.0     0.000693    301.79205    1198.30652
  1282.0     0.000780    301.72775    1019.29352
  1134.0     0.000882    301.66095    874.12939
  999.0      0.001001    301.59167    760.95441
  883.0      0.001133    301.51990    675.06128
  790.0      0.001266    301.44565    610.85669
  719.0      0.001391    301.36899    563.15375
  667.0      0.001499    301.28983    527.51215
  626.0      0.001597    301.20819    500.50995
  595.0      0.001681    301.12415    481.72589
  572.0      0.001748    301.03766    465.41776
  552.0      0.001812    300.94876    452.48022
  539.0      0.001855    300.85742    442.17706
  527.0      0.001898    300.76367    434.02927
  519.0      0.001927    300.66757    427.72559
  515.0      0.001942    300.56903    423.05396
  512.0      0.001953    300.46811    420.91077
  512.0      0.001953    300.36484    419.21295
  515.0      0.001942    300.25919    418.97366
  520.0      0.001923    300.15125    420.27493
  527.0      0.001898    300.04092    423.29626
  536.0      0.001866    299.92828    428.35492
  546.0      0.001832    299.81332    435.94754
  560.0      0.001786    299.69601    447.00305
  581.0      0.001721    299.57648    462.78143
  608.0      0.001645    299.45462    485.18945
  640.0      0.001563    299.33057    516.77545
  684.0      0.001462    299.20419    560.71198
  741.0      0.001350    299.07559    620.44940
  811.0      0.001233    298.94476    699.05145
  889.0      0.001125    298.81171    797.98419
  967.0      0.001034    298.67651    914.76294
  1041.0     0.000961    298.53903    1039.98877
  1102.0     0.000907    298.39941    1154.95630
  1141.0     0.000876    298.25766    1234.37952
  1154.0     0.000867    298.11374    1258.77771
  1145.0     0.000873    297.96768    1230.78479
  1115.0     0.000897    297.81949    1174.48425
  1067.0     0.000937    297.66925    1114.38831
  1007.0     0.000993    297.51688    1059.80835
  939.0      0.001065    297.36246    1005.30646
  867.0      0.001153    297.20593    939.91431
  797.0      0.001255    297.04736    859.28247
  729.0      0.001372    296.88684    770.58417
  664.0      0.001506    296.72421    685.20270
  604.0      0.001656    296.55972    610.80914
  550.0      0.001818    296.39313    549.88336
  504.0      0.001984    296.22461    501.91287
  466.0      0.002146    296.05414    465.08572
  439.0      0.002278    295.88174    437.19647
  420.0      0.002381    295.70752    416.15656
  408.0      0.002451    295.53128    400.14621
  398.0      0.002513    295.35321    387.74911
  389.0      0.002571    295.17328    377.92392
  381.0      0.002625    294.99149    369.93903
  373.0      0.002681    294.80792    363.30969
  364.0      0.002747    294.62250    357.70444
  357.0      0.002801    294.43527    352.90140
  351.0      0.002849    294.24637    348.74377
  345.0      0.002899    294.05563    345.11273
  340.0      0.002941    293.86322    341.92166
  334.0      0.002994    293.66901    339.09903
  330.0      0.003030    293.47314    336.59027
  326.0      0.003067    293.27560    334.35077
  322.0      0.003106    293.07645    332.34256
  318.0      0.003145    292.87564    330.53622
  314.0      0.003185    292.67313    328.90558
  312.0      0.003205    292.46906    327.43005
  312.0      0.003205    292.26346    326.09235
  312.0      0.003205    292.05624    324.87683
  311.0      0.003215    291.84756    323.77148
  310.0      0.003226    291.63727    322.76495
  310.0      0.003226    291.42548    321.84842
  308.0      0.003247    291.21225    321.01440
  306.0      0.003268    290.99753    320.25565
  304.0      0.003289    290.78140    319.56696
  301.0      0.003322    290.56378    318.94315
  299.0      0.003344    290.34479    318.38019
  296.0      0.003378    290.12451    317.87491
  295.0      0.003390    289.90274    317.42389
  295.0      0.003390    289.67972    317.02499
  296.0      0.003378    289.45532    316.67615
  298.0      0.003356    289.22961    316.37582
  299.0      0.003344    289.00275    316.12292
  299.0      0.003344    288.77451    315.91644
  298.0      0.003356    288.54507    315.75604
  297.0      0.003367    288.31439    315.64133
  297.0      0.003367    288.08252    315.57260
  296.0      0.003378    287.84952    315.55020
  296.0      0.003378    287.61530    315.57486
  296.0      0.003378    287.38007    315.64758
  296.0      0.003378    287.14362    315.76974
  297.0      0.003367    286.90610    315.94302
  299.0      0.003344    286.66754    316.16922
  302.0      0.003311    286.42789    316.45102
  304.0      0.003289    286.18726    316.79086
  307.0      0.003257    285.94559    317.19229
  307.0      0.003257    285.70294    317.65872
  308.0      0.003247    285.45944    318.19424
  309.0      0.003236    285.21487    318.80383
  310.0      0.003226    284.96945    319.49243
  311.0      0.003215    284.72308    320.26657
  313.0      0.003195    284.47586    321.13290
  316.0      0.003165    284.22787    322.09894
  319.0      0.003135    283.97897    323.17389
  322.0      0.003106    283.72931    324.36722
  326.0      0.003067    283.47879    325.69080
  330.0      0.003030    283.22751    327.15732
  335.0      0.002985    282.97552    328.78073
  338.0      0.002959    282.72278    330.57904
  341.0      0.002933    282.46945    332.57031
  346.0      0.002890    282.21533    334.77771
  348.0      0.002874    281.96054    337.22632
  351.0      0.002849    281.70520    339.94489
  356.0      0.002809    281.44916    342.96936
  359.0      0.002786    281.19260    346.33810
  363.0      0.002755    280.93542    350.10037
  368.0      0.002717    280.67770    354.31064
  371.0      0.002695    280.41949    359.03345
  374.0      0.002674    280.16074    364.35019
  380.0      0.002632    279.90152    370.35190
  386.0      0.002591    279.64178    377.15591
  394.0      0.002538    279.38162    384.89902
  405.0      0.002469    279.12115    393.74841
  418.0      0.002392    278.86017    403.91922
  434.0      0.002304    278.59885    414.15396
  452.0      0.002212    278.33713    427.85016
  473.0      0.002114    278.07507    443.90933
  499.0      0.002004    277.81274    462.92810
  528.0      0.001894    277.55005    485.77017
  559.0      0.001789    277.28723    513.67548
  596.0      0.001678    277.02405    547.78925
  640.0      0.001563    276.76059    592.46838
  695.0      0.001439    276.49701    651.10205
  774.0      0.001292    276.23318    729.58459
  883.0      0.001133    275.96924    835.56122
  1036.0     0.000965    275.70514    978.33783
  1249.0     0.000801    275.44086    1167.72522
  1525.0     0.000656    275.17651    1412.09753
  1845.0     0.000542    274.91205    1715.01855
  2177.0     0.000459    274.64755    2068.26782
  2482.0     0.000403    274.38297    2443.18433
  2722.0     0.000367    274.11832    2783.23535
  2877.0     0.0003476   273.85382    3013.76636
  2937.0     0.0003405   273.58917    3079.97095
  2906.0     0.0003441   273.32465    2992.96460
  2798.0     0.000357    273.06009    2824.70410
  2632.0     0.000380    272.79562    2648.47656
  2429.0     0.000412    272.53131    2495.03491
  2210.0     0.000452    272.26706    2350.85400
  1991.0     0.000502    272.00302    2181.63281
  1782.0     0.000561    271.73904    1965.45081
  1582.0     0.000632    271.47522    1714.36938
  1385.0     0.000722    271.21164    1461.09338
  1191.0     0.000840    270.94818    1232.52429
  1007.0     0.000993    270.68509    1040.81812
  849.0      0.001178    270.42212    887.05902
  725.0      0.001379    270.15942    767.33466
  636.0      0.001572    269.89706    675.84808
  576.0      0.001736    269.63492    606.49725
  535.0      0.001869    269.37317    553.85339
  504.0      0.001984    269.11166    513.38202
  478.0      0.002092    268.85052    481.66019
  453.0      0.002208    268.58990    456.22018
  430.0      0.002326    268.32950    435.34024
  410.0      0.002439    268.06958    417.87769
  394.0      0.002538    267.81003    403.03723
  379.0      0.002639    267.55093    390.27692
  366.0      0.002732    267.29233    379.20380
  356.0      0.002809    267.03415    368.88049
  346.0      0.002890    266.77655    360.35916
  340.0      0.002941    266.51938    352.80869
  334.0      0.002994    266.26270    346.08417
  326.0      0.003067    266.00662    340.06696
  320.0      0.003125    265.75107    334.65436
  314.0      0.003185    265.49619    329.45044
  307.0      0.003257    265.24176    325.02209
  302.0      0.003311    264.98798    320.99139
  297.0      0.003367    264.73483    317.31033
  293.0      0.003413    264.48227    313.93533
  292.0      0.003425    264.23044    310.83276
  288.0      0.003472    263.97919    307.97034
  286.0      0.003497    263.72864    305.32266
  284.0      0.00352     263.47888    302.86768
  283.0      0.00353     263.22974    300.58395
  280.0      0.00357     262.98135    298.45563
  277.0      0.00361     262.73367    296.46628
  274.0      0.00365     262.48672    294.60315
  272.0      0.00368     262.24060    292.85495
  272.0      0.00368     261.99527    291.21030
  271.0      0.00369     261.75073    289.66080
  270.0      0.00370     261.50696    288.19748
  268.0      0.00373     261.26401    286.81332
  266.0      0.00376     261.02191    285.50211
  264.0      0.00379     260.78064    284.25729
  263.0      0.00380     260.54031    283.07428
  262.0      0.00382     260.30078    281.94757
  260.0      0.00385     260.06210    280.87317
  260.0      0.00385     259.82443    279.84753
  260.0      0.00385     259.58759    278.86652
  260.0      0.00385     259.35168    277.92746
  260.0      0.00385     259.11673    277.02698
  260.0      0.00385     258.88269    276.16257
  260.0      0.00385     258.64969    275.33218
  258.0      0.00388     258.41757    274.53299
  257.0      0.00389     258.18649    273.76343
  255.0      0.00392     257.95636    273.02133
  254.0      0.00394     257.72723    272.30502
  254.0      0.00394     257.49924    271.61325
  254.0      0.00394     257.27213    270.94409
  254.0      0.00394     257.04611    270.29663
  254.0      0.00394     256.82111    269.66925
  254.0      0.00394     256.59714    269.06097
  255.0      0.00392     256.37430    268.47101
  256.0      0.00391     256.15247    267.89789
  256.0      0.00391     255.93184    267.34119
  256.0      0.00391     255.71219    266.79959
  256.0      0.00391     255.49365    266.27258
  255.0      0.00392     255.27626    265.75952
  254.0      0.00394     255.05995    265.25946
  252.0      0.00397     254.84480    264.77203
  252.0      0.00397     254.63077    264.29639
  251.0      0.00398     254.41786    263.83209
  251.0      0.00398     254.20621    263.37881
  251.0      0.00398     253.99561    262.93576
  251.0      0.00398     253.78622    262.50266
  252.0      0.00397     253.57800    262.07898
  253.0      0.00395     253.37093    261.66434
  254.0      0.00394     253.16513    261.25858
  253.0      0.00395     252.96046    260.86102
  254.0      0.00394     252.75703    260.47159
  254.0      0.00394     252.55476    260.08975
  254.0      0.00394     252.35371    259.71533
  256.0      0.00391     252.15393    259.34821
  258.0      0.00388     251.95532    258.98779
  259.0      0.00386     251.75806    258.63419
  261.0      0.00383     251.56192    258.28683
  264.0      0.00379     251.36703    257.94565
  265.0      0.00377     251.17345    257.61057
  267.0      0.00375     250.98108    257.28113
  266.0      0.00376     250.78999    256.95740
  266.0      0.00376     250.60014    256.63901
  265.0      0.00377     250.41161    256.32590
  266.0      0.00376     250.22433    256.01788
  267.0      0.00375     250.03830    255.71478
  270.0      0.00370     249.85359    255.41653
  274.0      0.00365     249.67010    255.12286
  276.0      0.00362     249.48795    254.83374
  277.0      0.00361     249.30713    254.54915
  277.0      0.00361     249.12752    254.26868
  276.0      0.00362     248.94928    254.66985
  275.0      0.00364     248.77229    254.40785
  273.0      0.00366     248.59660    254.15005
  270.0      0.00370     248.42226    253.89644
  268.0      0.00373     248.24919    253.64677
  265.0      0.00377     248.07750    253.40120
  263.0      0.00380     247.90704    253.15935
  263.0      0.00380     247.73792    253.25754
  261.0      0.00383     247.57011    253.02832
  260.0      0.00385     247.40363    252.80287
  257.0      0.00389     247.23848    252.58116
  254.0      0.00394     247.07465    252.36313
  251.0      0.00398     246.91211    252.14864
  250.0      0.00400     246.75092    251.93781
  251.0      0.00398     246.59100    251.73045
  251.0      0.00398     246.43248    251.52661
  252.0      0.00397     246.27522    251.32619
  252.0      0.00397     246.11929    251.12915
  252.0      0.00397     245.96477    250.93558
  252.0      0.00397     245.81146    250.74524
  252.0      0.00397     245.65953    250.55829
  254.0      0.00394     245.50890    250.38002
  253.0      0.00395     245.35959    250.19966
  253.0      0.00395     245.21161    250.02258
  254.0      0.00394     245.06493    249.84869
  255.0      0.00392     244.91962    249.67809
  254.0      0.00394     244.77557    249.51059
  253.0      0.00395     244.63284    252.31912
  252.0      0.00397     244.49146    250.18204
  251.0      0.00398     244.35133    250.10225
  249.0      0.00402     244.21260    250.02339
  248.0      0.00403     244.07512    249.94809
  246.0      0.00407     243.93893    249.87648
  246.0      0.00407     243.80408    249.80858
  247.0      0.00405     243.67049    250.20316
  247.0      0.00405     243.53822    250.17996
  246.0      0.00407     243.40724    250.16087
  247.0      0.00405     243.27753    250.14595
  247.0      0.00405     243.14915    250.13535
  247.0      0.00405     243.02203    251.30106
  246.0      0.00407     242.89619    251.31688
  245.0      0.00408     242.77164    251.33775
  245.0      0.00408     242.64833    251.36372
  243.0      0.00412     242.52632    251.39494
  241.0      0.00415     242.40555    251.43161
  241.0      0.00415     242.28610    251.47383
  240.0      0.00417     242.16785    251.52176
  240.0      0.00417     242.05084    252.16502
  240.0      0.00417     241.93513    252.23376
  240.0      0.00417     241.82060    252.30891
  239.0      0.00418     241.70740    252.39076
  238.0      0.00420     241.59535    252.47942
  237.0      0.00422     241.48454    252.57512
  236.0      0.00424     241.37498    252.67807
  235.0      0.00426     241.26660    252.78856
  235.0      0.00426     241.15947    252.90678
  237.0      0.00422     241.05351    253.03311
  239.0      0.00418     240.94876    253.62875
  242.0      0.00413     240.84525    253.77888
  246.0      0.00407     240.74287    253.93817
  247.0      0.00405     240.64171    254.10681
  248.0      0.00403     240.54170    254.28528
  248.0      0.00403     240.44284    254.47385
  248.0      0.00403     240.34520    254.67294
  248.0      0.00403     240.24869    255.11131
  247.0      0.00405     240.15332    255.33614
  247.0      0.00405     240.05910    255.57297
  247.0      0.00405     239.96599    255.82227
  249.0      0.00402     239.87404    256.08441
  251.0      0.00398     239.78319    256.36023
  253.0      0.00395     239.69351    256.65012
  254.0      0.00394     239.60487    256.95483
  254.0      0.00394     239.51735    257.27509
  254.0      0.00394     239.43092    257.61133
  254.0      0.00394     239.34558    257.96469
  255.0      0.00392     239.26132    258.33578
  255.0      0.00392     239.17813    258.72568
  255.0      0.00392     239.09598    259.13516
  253.0      0.00395     239.01492    259.56528
  252.0      0.00397     238.93488    260.01727
  252.0      0.00397     238.85587    260.49207
  252.0      0.00397     238.77789    260.99121
  253.0      0.00395     238.70094    261.51608
  254.0      0.00394     238.62502    262.06784
  256.0      0.00391     238.55008    262.64841
  257.0      0.00389     238.47614    263.25925
  259.0      0.00386     238.40317    263.90259
  260.0      0.00385     238.33118    264.58029
  260.0      0.00385     238.26016    265.29446
  261.0      0.00383     238.19009    266.04779
  260.0      0.00385     238.12103    266.84265
  260.0      0.00385     238.05284    267.68225
  260.0      0.00385     237.98561    268.56973
  262.0      0.00382     237.91931    269.50815
  263.0      0.00380     237.85391    270.50204
  264.0      0.00379     237.78941    271.55505
  265.0      0.00377     237.72581    272.67252
  267.0      0.00375     237.66309    273.85944
  269.0      0.00372     237.60129    275.12125
  271.0      0.00369     237.54030    276.46521
  273.0      0.00366     237.48019    277.89786
  274.0      0.00365     237.42093    279.42831
  276.0      0.00362     237.36249    281.06543
  278.0      0.00360     237.30490    282.81924
  279.0      0.00358     237.24811    284.70270
  282.0      0.00355     237.19214    286.72833
  283.0      0.00353     237.13696    288.91315
  284.0      0.00352     237.08257    291.27451
  287.0      0.003484    237.02896    293.83282
  290.0      0.003448    236.97612    296.61383
  293.0      0.003413    236.92404    299.64450
  298.0      0.003356    236.87270    302.96045
  304.0      0.003289    236.82210    306.60095
  311.0      0.003215    236.77222    310.61258
  318.0      0.003145    236.72304    315.05560
  326.0      0.003067    236.67461    319.99820
  334.0      0.002994    236.62685    325.53043
  345.0      0.002899    236.57979    331.76126
  356.0      0.002809    236.53340    338.83179
  368.0      0.002717    236.48767    346.93814
  382.0      0.002618    236.44260    356.34329
  398.0      0.002513    236.39816    367.43756
  418.0      0.002392    236.35437    380.78238
  441.0      0.002268    236.31122    397.19489
  468.0      0.002137    236.26866    417.85568
  502.0      0.001992    236.22672    444.34781
  545.0      0.001835    236.18536    478.72964
  598.0      0.001672    236.14458    523.40735
  660.0      0.001515    236.10437    580.91626
  732.0      0.001366    236.06471    653.53625
  813.0      0.001230    236.02563    742.35614
  896.0      0.001116    235.98708    845.97278
  974.0      0.001027    235.94904    957.96106
  1038.0     0.000963    235.91154    1064.56824
  1084.0     0.000923    235.87453    1145.83765
  1110.0     0.000901    235.83803    1184.02856
  1113.0     0.000898    235.80202    1176.86157
  1096.0     0.000912    235.76648    1140.66553
  1065.0     0.000939    235.73140    1097.92529
  1027.0     0.000974    235.69678    1063.44946
  985.0      0.001015    235.66260    1040.05872
  945.0      0.001058    235.62888    1020.89954
  907.0      0.001103    235.59555    995.59045
  871.0      0.001148    235.56265    958.47656
  837.0      0.001195    235.53015    913.29492
  807.0      0.001239    235.49803    869.57141
  779.0      0.001284    235.46631    835.81171
  756.0      0.001323    235.43495    817.21265
  740.0      0.001351    235.40396    816.56580
  738.0      0.001355    235.37331    836.03638
  751.0      0.001332    235.34300    878.42804
  774.0      0.001292    235.31303    948.05310
  821.0      0.001218    235.28336    1051.12488
  929.0      0.001076    235.25401    1195.78870
  1144.0     0.000874    235.22496    1391.67346
  1504.0     0.000665    235.19621    1648.29785
  2003.0     0.000499    235.16769    1973.03662
  2597.0     0.000385    235.13948    2366.25122
  3196.0     0.0003129   235.11151    2813.55542
  3715.0     0.0002692   235.08380    3275.14404
  4084.0     0.0002449   235.05632    3678.62549
  4278.0     0.0002338   235.02907    3937.20435
  4306.0     0.0002322   235.00203    3998.95386
  4205.0     0.0002378   234.97520    3893.02148
  4016.0     0.0002490   234.94858    3711.07471
  3787.0     0.0002641   234.92213    3543.09497
  3570.0     0.0002801   234.89586    3434.55005
  3407.0     0.0002935   234.86975    3382.07813
  3317.0     0.0003015   234.84381    3348.93042
  3262.0     0.0003066   234.81801    3293.77417
  3194.0     0.0003131   234.79234    3201.25488
  3075.0     0.0003252   234.76683    3084.96582
  2887.0     0.0003464   234.74139    2958.99829
  2653.0     0.000377    234.71611    2816.46045
  2410.0     0.000415    234.69089    2640.32422
  2197.0     0.000455    234.66579    2430.57983
  2024.0     0.000494    234.64073    2212.09082
  1884.0     0.000531    234.61577    2016.10339
  1760.0     0.000568    234.59087    1859.98352
  1643.0     0.000609    234.56602    1741.77551
  1528.0     0.000654    234.54121    1645.04114
  1419.0     0.000705    234.51643    1548.60986
  1321.0     0.000757    234.49167    1440.28967
  1236.0     0.000809    234.46695    1324.49487
  1168.0     0.000856    234.44221    1215.87756
  1122.0     0.000891    234.41750    1127.99121
  1102.0     0.000907    234.39275    1067.81348
  1101.0     0.000908    234.36798    1036.35437
  1110.0     0.000901    234.34319    1029.60828
  1124.0     0.000890    234.31836    1038.42395
  1129.0     0.000886    234.29349    1048.59106
  1116.0     0.000896    234.26855    1044.40723
  1084.0     0.000923    234.24356    1016.75659
  1037.0     0.000964    234.21849    969.31000
  979.0      0.001021    234.19334    914.53339
  917.0      0.001091    234.16811    864.03333
  859.0      0.001164    234.14279    822.69153
  807.0      0.001239    234.11736    788.42426
  762.0      0.001312    234.09180    754.59607
  718.0      0.001393    234.06615    714.47980
  672.0      0.001488    234.04034    666.17645
  622.0      0.001608    234.01440    613.41913
  568.0      0.001761    233.98833    561.87305
  517.0      0.001934    233.96211    515.51660
  473.0      0.002114    233.93571    475.92542
  439.0      0.002278    233.90916    443.17752
  415.0      0.002410    233.88242    416.57397
  400.0      0.002500    233.85551    395.17163
  394.0      0.002538    233.82843    377.97934
  389.0      0.002571    233.80112    364.07043
  385.0      0.002597    233.77364    352.67667
  379.0      0.002639    233.74591    343.17618
  375.0      0.002667    233.71797    335.10968
  370.0      0.002703    233.68983    328.14392
  365.0      0.002740    233.66145    322.03680
  360.0      0.002778    233.63283    316.62274
  356.0      0.002809    233.60397    311.77625
  351.0      0.002849    233.57484    307.40747
  347.0      0.002882    233.54546    303.44720
  343.0      0.002915    233.51582    299.83728
  339.0      0.002950    233.48593    296.53427
  336.0      0.002976    233.45573    293.49881
  333.0      0.003003    233.42526    290.70026
  331.0      0.003021    233.39452    288.11267
  328.0      0.003049    233.36345    285.71173
  324.0      0.003086    233.33211    283.47952
  322.0      0.003106    233.30043    281.39774
  321.0      0.003115    233.26845    279.45245
  320.0      0.003125    233.23619    277.63144
  318.0      0.003145    233.20357    275.92233
  321.0      0.003115    233.17062    274.31641
  323.0      0.003096    233.13734    272.80386
  327.0      0.003058    233.10373    271.37747
  333.0      0.003003    233.06976    270.03073
  339.0      0.002950    233.03546    268.75677
  348.0      0.002874    233.00081    267.55072
  357.0      0.002801    232.96577    266.40698
  366.0      0.002732    232.93037    265.32132
  373.0      0.002681    232.89462    264.29019
  378.0      0.002646    232.85847    263.30920
  381.0      0.002625    232.82198    262.37582
  382.0      0.002618    232.78508    261.48639
  381.0      0.002625    232.74780    260.63855
  378.0      0.002646    232.71013    259.83002
  374.0      0.002674    232.67206    259.05820
  371.0      0.002695    232.63359    258.32156
  365.0      0.002740    232.59471    257.61786
  359.0      0.002786    232.55545    256.94574
  353.0      0.002833    232.51576    256.30399
  348.0      0.002874    232.47565    255.69093
  342.0      0.002924    232.43513    255.10590
  336.0      0.002976    232.39418    254.54770
  329.0      0.003040    232.35280    254.01576
  323.0      0.003096    232.31100    253.50967
  317.0      0.003155    232.26878    253.02881
  310.0      0.003226    232.22612    252.57339
  305.0      0.003279    232.18300    252.14331
  299.0      0.003344    232.13945    251.73906
  293.0      0.003413    232.09546    251.36156
  288.0      0.003472    232.05101    251.01175
  283.0      0.00353     232.00613    250.69156
  278.0      0.00360     231.96080    250.40321
  274.0      0.00365     231.91498    250.15012
  272.0      0.00368     231.86874    249.93715
  269.0      0.00372     231.82201    249.77086
  267.0      0.00375     231.77484    249.66136
  265.0      0.00377     231.72719    249.62334
  263.0      0.00380     231.67908    249.67847
  260.0      0.00385     231.63052    249.85809
  255.0      0.00392     231.58145    249.52606
  251.0      0.00398     231.53194    250.10841
  248.0      0.00403     231.48195    250.98557
  246.0      0.00407     231.43147    252.23573
  246.0      0.00407     231.38052    253.93565
  248.0      0.00403     231.32909    256.14526
  250.0      0.00400     231.27721    258.87280
  254.0      0.00394     231.22481    261.68420
  258.0      0.00388     231.17194    264.98065
  261.0      0.00383     231.11859    267.88632
  262.0      0.00382     231.06474    269.72397
  261.0      0.00383     231.01044    270.01620
  259.0      0.00386     230.95563    268.86636
  255.0      0.00392     230.90031    266.90692
  250.0      0.00400     230.84453    264.84726
  246.0      0.00407     230.78827    263.10742
  243.0      0.00412     230.73149    261.73987
  242.0      0.00413     230.67424    260.50104
  239.0      0.00418     230.61649    259.02435
  236.0      0.00424     230.55827    257.17194
  234.0      0.00427     230.49956    254.79636
  232.0      0.00431     230.44034    252.26543
  229.0      0.00437     230.38063    249.85860
  227.0      0.00441     230.32043    247.72533
  226.0      0.00442     230.25977    245.91539
  225.0      0.00444     230.19858    244.41737
  224.0      0.00446     230.13693    243.19493
  223.0      0.00448     230.07477    239.30743
  222.0      0.00450     230.01213    238.54021
  220.0      0.00455     229.94901    237.91025
  220.0      0.00455     229.88538    237.38815
  219.0      0.00457     229.82129    236.94435
  217.0      0.00461     229.75670    236.55846
  216.0      0.00463     229.69160    236.21626
  215.0      0.00465     229.62605    234.43285
  216.0      0.00463     229.56000    234.17232
  217.0      0.00461     229.49348    233.93277
  218.0      0.00459     229.42645    233.71034
  217.0      0.00461     229.35896    233.50230
  217.0      0.00461     229.29102    232.13358
  218.0      0.00459     229.22256    231.96530
  217.0      0.00461     229.15366    231.80566
  217.0      0.00461     229.08424    231.65335
  217.0      0.00461     229.01436    231.50743
  218.0      0.00459     228.94403    231.36720
  218.0      0.00459     228.87323    231.23181
  219.0      0.00457     228.80196    230.51300
  219.0      0.00457     228.73019    230.39441
  221.0      0.00452     228.65797    230.27902
  222.0      0.00450     228.58531    230.16652
  222.0      0.00450     228.51216    230.05647
  222.0      0.00450     228.43860    229.94875
  222.0      0.00450     228.36453    229.84299
  221.0      0.00452     228.29002    229.73900
  221.0      0.00452     228.21507    229.63670
  220.0      0.00455     228.13966    229.53586
  218.0      0.00459     228.06381    229.43634
  217.0      0.00461     227.98750    228.88281
  217.0      0.00461     227.91075    228.79225
  217.0      0.00461     227.83360    228.70258
  217.0      0.00461     227.75598    228.61363
  217.0      0.00461     227.67793    228.52542
  217.0      0.00461     227.59943    228.43787
  218.0      0.00459     227.52051    228.35089
  219.0      0.00457     227.44121    228.03619
  218.0      0.00459     227.36142    227.95360
  219.0      0.00457     227.28125    227.87146
  218.0      0.00459     227.20064    227.78961
  218.0      0.00459     227.11961    227.70813
  219.0      0.00457     227.03819    227.62701
  219.0      0.00457     226.95634    227.54614
  221.0      0.00452     226.87413    227.46564
  222.0      0.00450     226.79149    227.38539
  222.0      0.00450     226.70844    227.30540
  222.0      0.00450     226.62500    227.22572
  222.0      0.00450     226.54117    227.14630
  222.0      0.00450     226.45694    227.06715
  224.0      0.00446     226.37234    226.98831
  224.0      0.00446     226.28734    226.90973
  224.0      0.00446     226.20200    226.83154
  223.0      0.00448     226.11624    226.75360
  224.0      0.00446     226.03015    226.67604
  224.0      0.00446     225.94366    226.59882
  222.0      0.00450     225.85681    226.52197
  221.0      0.00452     225.76964    226.44553
  220.0      0.00455     225.68207    226.36955
  219.0      0.00457     225.59416    228.10851
  217.0      0.00461     225.50589    228.06071
  216.0      0.00463     225.41728    228.01405
  216.0      0.00463     225.32834    227.96864
  216.0      0.00463     225.23904    227.92450
  217.0      0.00461     225.14946    227.88171
  216.0      0.00463     225.05949    227.84036
  215.0      0.00465     224.96922    227.80052
  215.0      0.00465     224.87863    228.66216
  214.0      0.00467     224.78770    228.63907
  214.0      0.00467     224.69649    228.61806
  213.0      0.00469     224.60495    228.59927
  212.0      0.00472     224.51311    228.58284
  211.0      0.00474     224.42099    228.56891
  210.0      0.00476     224.32854    228.55756
  209.0      0.00478     224.23581    228.54901
  209.0      0.00478     224.14278    228.54341
  210.0      0.00476     224.04947    228.54099
  211.0      0.00474     223.95590    228.54189
  212.0      0.00472     223.86203    228.54639
  212.0      0.00472     223.76791    229.34341
  212.0      0.00472     223.67351    229.36771
  212.0      0.00472     223.57883    229.39665
  211.0      0.00474     223.48392    229.43048
  211.0      0.00474     223.38873    229.46970
  210.0      0.00476     223.29333    229.51459
  211.0      0.00474     223.19765    229.56563
  211.0      0.00474     223.10173    229.62326
  210.0      0.00476     223.00560    230.07889
  210.0      0.00476     222.90919    230.15727
  210.0      0.00476     222.81259    230.24417
  211.0      0.00474     222.71577    230.34035
  210.0      0.00476     222.61870    230.44658
  209.0      0.00478     222.52144    230.56375
  209.0      0.00478     222.42395    230.69308
  209.0      0.00478     222.32628    230.83560
  210.0      0.00476     222.22838    230.99277
  211.0      0.00474     222.13028    231.16611
  212.0      0.00472     222.03203    231.35738
  214.0      0.00467     221.93356    231.56876
  215.0      0.00465     221.83492    231.80249
  216.0      0.00463     221.73608    232.06158
  216.0      0.00463     221.63705    232.34920
  216.0      0.00463     221.53790    232.66925
  217.0      0.00461     221.43855    233.02650
  219.0      0.00457     221.33908    233.42632
  220.0      0.00455     221.23940    233.87570
  222.0      0.00450     221.13957    234.38274
  224.0      0.00446     221.03963    234.95752
  227.0      0.00441     220.93950    235.61331
  229.0      0.00437     220.83929    236.36665
  229.0      0.00437     220.73889    237.24063
  228.0      0.00439     220.63837    238.46021
  226.0      0.00442     220.53773    239.68517
  225.0      0.00444     220.43697    241.17136
  225.0      0.00444     220.33609    243.00949
  226.0      0.00442     220.23509    245.32858
  229.0      0.00437     220.13397    248.29918
  234.0      0.00427     220.03281    252.13683
  242.0      0.00413     219.93149    257.07434
  250.0      0.00400     219.83008    263.43491
  259.0      0.00386     219.72856    271.55176
  271.0      0.00369     219.62697    281.40396
  285.0      0.00351     219.52531    293.05350
  298.0      0.003356    219.42355    306.06168
  309.0      0.003236    219.32176    319.26929
  317.0      0.003155    219.21985    330.66779
  322.0      0.003106    219.11787    337.83112
  323.0      0.003096    219.01585    339.30310
  321.0      0.003115    218.91376    335.70270
  317.0      0.003155    218.81166    329.38297
  311.0      0.003215    218.70946    322.83667
  305.0      0.003279    218.60721    317.56757
  298.0      0.003356    218.50493    313.84824
  292.0      0.003425    218.40260    310.92468
  285.0      0.00351     218.30026    307.48148
  280.0      0.00357     218.19786    302.41498
  273.0      0.00366     218.09544    295.57861
  266.0      0.00376     217.99304    287.76794
  258.0      0.00388     217.89056    280.01831
  250.0      0.00400     217.78812    273.05951
  244.0      0.00410     217.68562    267.20636
  239.0      0.00418     217.58313    262.50903
  236.0      0.00424     217.48065    258.88098
  234.0      0.00427     217.37816    256.17697
  233.0      0.00429     217.27568    254.24149
  233.0      0.00429     217.17320    252.92380
  233.0      0.00429     217.07071    252.09457
  233.0      0.00429     216.96826    251.64896
  234.0      0.00427     216.86581    251.50679
  236.0      0.00424     216.76343    251.61092
  237.0      0.00422     216.66103    251.92197
  238.0      0.00420     216.55865    252.41431
  239.0      0.00418     216.45633    253.33351
  240.0      0.00417     216.35402    254.15118
  241.0      0.00415     216.25179    255.12090
  241.0      0.00415     216.14955    256.24304
  240.0      0.00417     216.04736    257.52026
  240.0      0.00417     215.94527    258.95786
  241.0      0.00415     215.84319    260.56482
  244.0      0.00410     215.74118    262.35110
  248.0      0.00403     215.63922    264.33139
  251.0      0.00398     215.53731    266.65286
  254.0      0.00394     215.43550    269.07410
  260.0      0.00385     215.33374    271.74930
  264.0      0.00379     215.23204    274.70447
  270.0      0.00370     215.13042    277.97415
  275.0      0.00364     215.02885    281.59616
  280.0      0.00357     214.92740    285.61465
  285.0      0.00351     214.82599    290.08618
  291.0      0.003436    214.72473    295.07230
  297.0      0.003367    214.62350    300.65271
  304.0      0.003289    214.52235    306.91846
  312.0      0.003205    214.42134    313.97961
  323.0      0.003096    214.32039    321.97733
  337.0      0.002967    214.21956    331.07755
  352.0      0.002841    214.11880    341.50140
  367.0      0.002725    214.01816    353.52710
  385.0      0.002597    213.91765    367.52628
  407.0      0.002457    213.81721    384.02542
  431.0      0.002320    213.71690    403.74744
  458.0      0.002183    213.61670    427.75110
  491.0      0.002037    213.51659    457.51917
  531.0      0.001883    213.41666    495.10703
  581.0      0.001721    213.31679    543.30005
  643.0      0.001555    213.21707    605.99316
  723.0      0.001383    213.11745    686.55768
  824.0      0.001214    213.01794    789.92737
  953.0      0.001049    212.91859    920.41895
  1108.0     0.000903    212.81935    1081.30701
  1275.0     0.000784    212.72029    1272.78284
  1450.0     0.000690    212.62131    1489.18604
  1615.0     0.000619    212.52246    1713.97046
  1755.0     0.000570    212.42378    1917.35767
  1855.0     0.000539    212.32521    2057.25781
  1909.0     0.000524    212.22681    2103.89673
  1915.0     0.000522    212.12851    2059.41406
  1883.0     0.000531    212.03040    1958.37134
  1827.0     0.000547    211.93240    1844.53088
  1755.0     0.000570    211.83453    1748.70215
  1684.0     0.000594    211.73686    1682.00305
  1615.0     0.000619    211.63930    1637.61279
  1556.0     0.000643    211.54189    1596.98633
  1500.0     0.000667    211.44467    1538.11597
  1444.0     0.000693    211.34756    1452.49329
  1384.0     0.000723    211.25063    1349.09619
  1323.0     0.000756    211.15384    1246.79089
  1265.0     0.000791    211.05719    1162.68933
  1211.0     0.000826    210.96072    1106.83594
  1172.0     0.000853    210.86438    1082.70520
  1147.0     0.000872    210.76826    1088.74377
  1136.0     0.000880    210.67226    1118.36353
  1136.0     0.000880    210.57640    1158.89355
  1138.0     0.000879    210.48073    1191.92542
  1132.0     0.000883    210.38521    1198.83630
  1116.0     0.000896    210.28987    1170.92273
  1088.0     0.000919    210.19469    1115.19836
  1049.0     0.000953    210.09966    1048.45923
  1005.0     0.000995    210.00481    986.27338
  957.0      0.001045    209.91010    936.78430
  912.0      0.001096    209.81558    900.18445
  867.0      0.001153    209.72121    870.10345
  826.0      0.001211    209.62700    836.75446
  787.0      0.001271    209.53300    792.24158
  746.0      0.001340    209.43913    735.46747
  703.0      0.001422    209.34544    671.97461
  659.0      0.001517    209.25192    609.00763
  616.0      0.001623    209.15855    551.74438
  572.0      0.001748    209.06537    502.53284
  532.0      0.001880    208.97234    461.76047
  499.0      0.002004    208.87952    428.89169
  474.0      0.002110    208.78682    402.94940
  454.0      0.002203    208.69429    382.89151
  439.0      0.002278    208.60196    367.74353
  427.0      0.002342    208.50977    356.69333
  418.0      0.002392    208.41779    349.17227
  410.0      0.002439    208.32593    344.84604
  404.0      0.002475    208.23424    343.61584
  402.0      0.002488    208.14275    345.56543
  405.0      0.002469    208.05139    350.90045
  417.0      0.002398    207.96022    359.84857
  436.0      0.002294    207.86920    372.53622
  458.0      0.002183    207.77835    388.74915
  479.0      0.002088    207.68770    407.56485
  496.0      0.002016    207.59717    426.88293
  505.0      0.001980    207.50684    443.15945
  505.0      0.001980    207.41663    452.29428
  496.0      0.002016    207.32660    451.81500
  481.0      0.002079    207.23674    442.80237
  463.0      0.002160    207.14702    429.18860
  444.0      0.002252    207.05751    415.22195
  428.0      0.002336    206.96812    403.58060
  416.0      0.002404    206.87889    394.98410
  406.0      0.002463    206.78984    388.44217
  397.0      0.002519    206.70091    381.81812
  388.0      0.002577    206.61218    372.92398
  374.0      0.002674    206.52357    360.84866
  357.0      0.002801    206.43512    346.45151
  339.0      0.002950    206.34683    331.48535
  322.0      0.003106    206.25868    317.44318
  306.0      0.003268    206.17070    305.15131
  294.0      0.003401    206.08286    294.86310
  286.0      0.003497    205.99515    286.42734
  283.0      0.00353     205.90762    279.85339
  280.0      0.00357     205.82021    274.78577
  278.0      0.00360     205.73297    270.97629
  276.0      0.00362     205.64583    268.19559
  278.0      0.00360     205.55884    266.25671
  279.0      0.00358     205.47202    265.01654
  281.0      0.00356     205.38535    264.37537
  284.0      0.00352     205.29878    264.22559
  288.0      0.003472    205.21234    264.64984
  293.0      0.003413    205.12605    265.61426
  297.0      0.003367    205.03990    267.17554
  302.0      0.003311    204.95386    269.43964
  307.0      0.003257    204.86798    272.57068
  313.0      0.003195    204.78221    276.81131
  320.0      0.003125    204.69655    282.49200
  328.0      0.003049    204.61102    290.03882
  339.0      0.002950    204.52562    299.97473
  352.0      0.002841    204.44034    312.87369
  366.0      0.002732    204.35518    329.32416
  382.0      0.002618    204.27011    349.80045
  398.0      0.002513    204.18521    374.48279
  416.0      0.002404    204.10039    402.94757
  434.0      0.002304    204.01569    433.56821
  451.0      0.002217    203.93108    462.98047
  465.0      0.002151    203.84657    486.10025
  474.0      0.002110    203.76222    497.96237
  478.0      0.002092    203.67793    496.84933
  478.0      0.002092    203.59377    485.78641
  472.0      0.002119    203.50966    470.49231
  464.0      0.002155    203.42567    456.08054
  451.0      0.002217    203.34178    445.31772
  436.0      0.002294    203.25798    438.48392
  421.0      0.002375    203.17430    433.83194
  408.0      0.002451    203.09068    428.40671
  396.0      0.002525    203.00714    419.60178
  384.0      0.002604    202.92371    406.79120
  373.0      0.002681    202.84033    391.52625
  362.0      0.002762    202.75706    376.20462
  349.0      0.002865    202.67384    362.70187
  339.0      0.002950    202.59070    352.02972
  331.0      0.003021    202.50768    344.55536
  326.0      0.003067    202.42468    340.31445
  324.0      0.003086    202.34177    339.24069
  324.0      0.003086    202.25891    341.28448
  326.0      0.003067    202.17610    346.50189
  331.0      0.003021    202.09341    355.11136
  339.0      0.002950    202.01074    367.55029
  352.0      0.002841    201.92815    384.47772
  370.0      0.002703    201.84558    406.80008
  396.0      0.002525    201.76308    435.60416
  434.0      0.002304    201.68063    472.08810
  482.0      0.002075    201.59824    517.45941
  539.0      0.001855    201.51590    573.78815
  602.0      0.001661    201.43358    638.76917
  663.0      0.001508    201.35130    711.95294
  721.0      0.001387    201.26907    789.21210
  776.0      0.001289    201.18687    864.60443
  839.0      0.001192    201.10472    933.54053
  922.0      0.001085    201.02258    997.33685
  1032.0     0.000969    200.94049    1063.60645
  1159.0     0.000863    200.85841    1141.32397
  1294.0     0.000773    200.77637    1234.55261
  1416.0     0.000706    200.69434    1337.93872
  1506.0     0.000664    200.61232    1438.32397
  1552.0     0.000644    200.53032    1504.80066
  1547.0     0.000646    200.44838    1518.94934
  1495.0     0.000669    200.36639    1474.58569
  1411.0     0.000709    200.28445    1391.83789
  1313.0     0.000762    200.20250    1294.73328
  1214.0     0.000824    200.12054    1204.69214
  1133.0     0.000883    200.03860    1132.35620
  1075.0     0.000930    199.95667    1077.62439
  1032.0     0.000969    199.87476    1032.14087
  994.0      0.001006    199.79280    983.39001
  943.0      0.001060    199.71083    920.69897
  876.0      0.001142    199.62888    844.71014
  793.0      0.001261    199.54689    761.16211
  705.0      0.001418    199.46492    678.85303
  617.0      0.001621    199.38292    603.92828
  543.0      0.001842    199.30089    539.19904
  486.0      0.002058    199.21884    485.12085
  444.0      0.002252    199.13678    440.89331
  419.0      0.002387    199.05469    405.26041
  401.0      0.002494    198.97255    376.77136
  385.0      0.002597    198.89040    354.05008
  373.0      0.002681    198.80824    335.07355
  363.0      0.002755    198.72601    320.37906
  353.0      0.002833    198.64375    308.34741
  345.0      0.002899    198.56145    298.33936
  341.0      0.002933    198.47911    289.89047
  339.0      0.002950    198.39673    282.66205
  338.0      0.002959    198.31430    276.40289
  336.0      0.002976    198.23184    270.93555
  335.0      0.002985    198.14932    266.12143
  333.0      0.003003    198.06673    261.46875
  332.0      0.003012    197.98410    257.68079
  330.0      0.003030    197.90140    254.29422
  326.0      0.003067    197.81868    251.25696
  322.0      0.003106    197.73586    248.52232
  317.0      0.003155    197.65297    246.05370
  312.0      0.003205    197.57004    243.81993
  308.0      0.003247    197.48703    241.79289
  303.0      0.003300    197.40395    239.95070
  297.0      0.003367    197.32080    238.27264
  292.0      0.003425    197.23756    236.74229
  287.0      0.003484    197.15431    235.34535
  281.0      0.00356     197.07092    234.06828
  275.0      0.00364     196.98747    232.90077
  270.0      0.00370     196.90393    231.83241
  265.0      0.00377     196.82031    230.85518
  259.0      0.00386     196.73662    229.96184
  255.0      0.00392     196.65282    229.14536
  250.0      0.00400     196.56897    228.40053
  246.0      0.00407     196.48500    227.72176
  243.0      0.00412     196.40092    227.10487
  240.0      0.00417     196.31679    226.54613
  238.0      0.00420     196.23253    226.04172
  236.0      0.00424     196.14819    225.58888
  235.0      0.00426     196.06375    224.99249
  236.0      0.00424     195.97920    224.63762
  235.0      0.00426     195.89456    224.32721
  234.0      0.00427     195.80980    224.05930
  233.0      0.00429     195.72496    223.83263
  233.0      0.00429     195.63998    223.68724
  232.0      0.00431     195.55490    223.53972
  233.0      0.00429     195.46976    223.43025
  234.0      0.00427     195.38446    223.26154
  235.0      0.00426     195.29906    223.22766
  236.0      0.00424     195.21353    223.23033
  237.0      0.00422     195.12788    223.26945
  238.0      0.00420     195.04214    223.34505
  239.0      0.00418     194.95628    223.45732
  238.0      0.00420     194.87032    223.60661
  236.0      0.00424     194.78419    223.81441
  234.0      0.00427     194.69797    224.03992
  231.0      0.00433     194.61163    224.30460
  229.0      0.00437     194.52513    224.60954
  229.0      0.00437     194.43857    224.95593
  229.0      0.00437     194.35184    225.61424
  228.0      0.00439     194.26497    226.05176
  228.0      0.00439     194.17801    226.53564
  228.0      0.00439     194.09088    227.06834
  228.0      0.00439     194.00366    227.65184
  229.0      0.00437     193.91629    228.28920
  229.0      0.00437     193.82877    228.98317
  229.0      0.00437     193.74117    229.73680
  227.0      0.00441     193.65338    230.55424
  226.0      0.00442     193.56551    231.43895
  225.0      0.00444     193.47745    232.53098
  225.0      0.00444     193.38927    233.56686
  224.0      0.00446     193.30099    234.68510
  224.0      0.00446     193.21254    235.89244
  223.0      0.00448     193.12398    237.19505
  221.0      0.00452     193.03523    238.60138
  220.0      0.00455     192.94638    240.11943
  219.0      0.00457     192.85739    241.75826
  219.0      0.00457     192.76825    243.52954
  219.0      0.00457     192.67900    245.44418
  220.0      0.00455     192.58958    247.51651
  221.0      0.00452     192.50002    249.49631
  223.0      0.00448     192.41032    251.93350
  226.0      0.00442     192.32048    254.58005
  228.0      0.00439     192.23050    257.45612
  231.0      0.00433     192.14038    260.58841
  233.0      0.00429     192.05011    264.00449
  234.0      0.00427     191.95973    267.73593
  235.0      0.00426     191.86919    271.82236
  238.0      0.00420     191.77850    276.30463
  241.0      0.00415     191.68767    281.10434
  246.0      0.00407     191.59669    286.54318
  251.0      0.00398     191.50562    292.55444
  257.0      0.00389     191.41435    299.22168
  262.0      0.00382     191.32297    306.63602
  269.0      0.00372     191.23143    314.91415
  275.0      0.00364     191.13974    324.18906
  283.0      0.00353     191.04794    334.62000
  291.0      0.003436    190.95598    346.41144
  305.0      0.003279    190.86392    359.80203
  320.0      0.003125    190.77167    375.10962
  335.0      0.002985    190.67929    392.73187
  353.0      0.002833    190.58679    413.19589
  373.0      0.002681    190.49414    437.24066
  395.0      0.002532    190.40135    465.86273
  420.0      0.002381    190.30843    500.49374
  450.0      0.002222    190.21536    543.09491
  487.0      0.002053    190.12219    596.33069
  531.0      0.001883    190.02885    663.76056
  588.0      0.001701    189.93539    749.78235
  672.0      0.001488    189.84178    859.71454
  806.0      0.001241    189.74803    999.35815
  1009.0     0.000991    189.65421    1174.47778
  1293.0     0.000773    189.56021    1389.61157
  1647.0     0.000607    189.46609    1648.03931
  2036.0     0.000491    189.37183    1945.32617
  2416.0     0.000414    189.27744    2267.57520
  2734.0     0.000366    189.18294    2583.72192
  2948.0     0.0003392   189.08830    2844.76196
  3036.0     0.0003294   188.99358    2996.67944
  3001.0     0.0003332   188.89868    3010.45313
  2868.0     0.0003487   188.80367    2902.61572
  2679.0     0.000373    188.70856    2728.83691
  2483.0     0.000403    188.61330    2545.83032
  2318.0     0.000431    188.51794    2392.27051
  2206.0     0.000453    188.42247    2282.22485
  2139.0     0.000468    188.32686    2208.97632
  2090.0     0.000478    188.23116    2148.63037
  2030.0     0.000493    188.13531    2069.16113
  1933.0     0.000517    188.03940    1946.37439
  1786.0     0.000560    187.94334    1777.15845
  1600.0     0.000625    187.84717    1580.50110
  1394.0     0.000717    187.75093    1379.77380
  1190.0     0.000840    187.65456    1192.72974
  1012.0     0.000988    187.55811    1028.51648
  870.0      0.001149    187.46150    889.60931
  767.0      0.001304    187.36482    775.05756
  695.0      0.001439    187.26805    682.22375
  644.0      0.001553    187.17117    607.77472
  603.0      0.001658    187.07425    548.41241
  567.0      0.001764    186.97717    501.01404
  534.0      0.001873    186.88000    462.93216
  503.0      0.001988    186.78278    431.99792
  477.0      0.002096    186.68544    406.49625
  453.0      0.002208    186.58806    385.16443
  429.0      0.002331    186.49054    367.07932
  407.0      0.002457    186.39296    351.50745
  386.0      0.002591    186.29530    337.98169
  366.0      0.002732    186.19756    326.12482
  350.0      0.002857    186.09975    315.66412
  334.0      0.002994    186.00186    306.37607
  319.0      0.003135    185.90388    298.09116
  307.0      0.003257    185.80589    290.67093
  296.0      0.003378    185.70778    283.99582
  287.0      0.003484    185.60963    277.98752
  277.0      0.00361     185.51140    272.53384
  270.0      0.00370     185.41310    267.58224
  264.0      0.00379     185.31477    263.07568
  258.0      0.00388     185.21638    258.96194
  252.0      0.00397     185.11797    255.20082
  245.0      0.00408     185.01945    251.75336
  241.0      0.00415     184.92090    248.58899
  237.0      0.00422     184.82233    245.68089
  232.0      0.00431     184.72368    243.00352
  229.0      0.00437     184.62505    240.53760
  226.0      0.00442     184.52631    238.26349
  223.0      0.00448     184.42755    236.16608
  221.0      0.00452     184.32880    234.23209
  219.0      0.00457     184.22997    232.44835
  218.0      0.00459     184.13115    230.80553
  217.0      0.00461     184.03227    229.29358
  215.0      0.00465     183.93336    227.90535
  212.0      0.00472     183.83450    226.63463
  209.0      0.00478     183.73558    225.47533
  207.0      0.00483     183.63666    224.42381
  207.0      0.00483     183.53769    223.47621
  207.0      0.00483     183.43874    222.63068
  206.0      0.00485     183.33978    221.88625
  205.0      0.00488     183.24083    221.24261
  205.0      0.00488     183.14188    220.70132
  205.0      0.00488     183.04291    220.26492
  205.0      0.00488     182.94394    219.93822
  206.0      0.00485     182.84500    219.72795
  207.0      0.00483     182.74606    219.64401
  207.0      0.00483     182.64717    219.70042
  208.0      0.00481     182.54826    219.91681
  210.0      0.00476     182.44937    220.32063
  212.0      0.00472     182.35052    220.94939
  214.0      0.00467     182.25168    221.85384
  217.0      0.00461     182.15289    223.09875
  219.0      0.00457     182.05411    224.76590
  220.0      0.00455     181.95537    226.95062
  222.0      0.00450     181.85670    229.75784
  226.0      0.00442     181.75803    233.29651
  232.0      0.00431     181.65944    237.65918
  239.0      0.00418     181.56087    242.90385
  247.0      0.00405     181.46234    248.99899
  256.0      0.00391     181.36391    255.74915
  264.0      0.00379     181.26550    262.71143
  271.0      0.00369     181.16718    269.16965
  276.0      0.00362     181.06889    274.37369
  280.0      0.00357     180.97066    277.99936
  282.0      0.00355     180.87253    280.51801
  284.0      0.00352     180.77444    283.05359
  285.0      0.00351     180.67648    286.89459
  289.0      0.003460    180.57855    293.14191
  295.0      0.003390    180.48071    302.60181
  307.0      0.003257    180.38297    315.79587
  325.0      0.003077    180.28529    332.98199
  351.0      0.002849    180.18773    354.14139
  381.0      0.002625    180.09026    379.07755
  412.0      0.002427    179.99286    407.33527
  443.0      0.002257    179.89560    437.78732
  465.0      0.002151    179.79842    467.86505
  481.0      0.002079    179.70137    493.03864
  487.0      0.002053    179.60440    507.91144
  483.0      0.002070    179.50754    508.99075
  471.0      0.002123    179.41084    497.28583
  453.0      0.002208    179.31422    477.80014
  433.0      0.002309    179.21774    456.54257
  415.0      0.002410    179.12138    437.93253
  404.0      0.002475    179.02515    424.04428
  394.0      0.002538    178.92906    414.77209
  387.0      0.002584    178.83308    408.18909
  379.0      0.002639    178.73727    401.15637
  369.0      0.002710    178.64160    390.56973
  356.0      0.002809    178.54604    375.01953
  342.0      0.002924    178.45067    355.46146
  323.0      0.003096    178.35541    334.21985
  304.0      0.003289    178.26035    313.54440
  287.0      0.003484    178.16541    294.82333
  269.0      0.00372     178.07065    278.65701
  256.0      0.00391     177.97606    265.13065
  246.0      0.00407     177.88161    254.12335
  239.0      0.00418     177.78734    245.20612
  235.0      0.00426     177.69324    238.10716
  232.0      0.00431     177.59932    232.50182
  229.0      0.00437     177.50560    228.09596
  226.0      0.00442     177.41203    224.63741
  225.0      0.00444     177.31866    221.92793
  223.0      0.00448     177.22548    219.81277
  220.0      0.00455     177.13246    218.18011
  218.0      0.00459     177.03967    216.95035
  216.0      0.00463     176.94705    216.10283
  215.0      0.00465     176.85468    215.53433
  216.0      0.00463     176.76245    215.25739
  217.0      0.00461     176.67046    215.26270
  219.0      0.00457     176.57867    215.55009
  223.0      0.00448     176.48708    216.12889
  227.0      0.00441     176.39572    217.01717
  231.0      0.00433     176.30458    218.24495
  234.0      0.00427     176.21365    219.85535
  237.0      0.00422     176.12294    221.90961
  242.0      0.00413     176.03246    224.49739
  246.0      0.00407     175.94220    227.74205
  251.0      0.00398     175.85217    231.82176
  257.0      0.00389     175.76237    236.98026
  264.0      0.00379     175.67284    243.54692
  275.0      0.00364     175.58351    251.95882
  287.0      0.003484    175.49445    262.75351
  300.0      0.003333    175.40561    276.58041
  317.0      0.003155    175.31700    294.15088
  335.0      0.002985    175.22868    316.18210
  356.0      0.002809    175.14058    343.31784
  378.0      0.002646    175.05278    375.90173
  403.0      0.002481    174.96519    413.72159
  428.0      0.002336    174.87788    455.40430
  453.0      0.002208    174.79083    497.70102
  474.0      0.002110    174.70403    535.06921
  491.0      0.002037    174.61754    560.53442
  502.0      0.001992    174.53127    568.84949
  506.0      0.001976    174.44527    559.89471
  503.0      0.001988    174.35957    539.03247
  495.0      0.002020    174.27412    513.78589
  482.0      0.002075    174.18896    490.36728
  466.0      0.002146    174.10408    472.17618
  453.0      0.002208    174.01947    459.90356
  439.0      0.002278    173.93520    451.91092
  427.0      0.002342    173.85115    444.75348
  416.0      0.002404    173.76743    434.36658
  404.0      0.002475    173.68398    418.00098
  392.0      0.002551    173.60081    395.72736
  378.0      0.002646    173.51796    369.99072
  363.0      0.002755    173.43538    343.79227
  347.0      0.002882    173.35315    316.06818
  330.0      0.003030    173.27118    294.62030
  312.0      0.003205    173.18950    276.47296
  297.0      0.003367    173.10815    261.55841
  286.0      0.003497    173.02710    249.59067
  274.0      0.00365     172.94638    240.22276
  265.0      0.00377     172.86594    233.08792
  259.0      0.00386     172.78580    227.85748
  254.0      0.00394     172.70599    224.24756
  250.0      0.00400     172.62650    222.01988
  248.0      0.00403     172.54732    220.97339
  247.0      0.00405     172.46844    220.90698
  247.0      0.00405     172.38989    221.56871
  247.0      0.00405     172.31169    222.58693
  246.0      0.00407     172.23378    223.43694
  243.0      0.00412     172.15620    223.52527
  239.0      0.00418     172.07893    222.43988
  235.0      0.00426     172.00200    220.19659
  230.0      0.00435     171.92540    217.22366
  225.0      0.00444     171.84914    214.08592
  220.0      0.00455     171.77319    211.23218
  215.0      0.00465     171.69757    208.89319
  213.0      0.00469     171.62228    207.09737
  211.0      0.00474     171.54735    205.69861
  209.0      0.00478     171.47272    204.41521
  207.0      0.00483     171.39845    202.92421
  205.0      0.00488     171.32451    201.00879
  203.0      0.00493     171.25089    198.67302
  201.0      0.00498     171.17761    196.10405
  196.0      0.00510     171.10468    193.53059
  192.0      0.00521     171.03209    191.12360
  190.0      0.00526     170.95982    188.96812
  187.0      0.00535     170.88791    187.08995
  185.0      0.00541     170.81636    185.48012
  183.0      0.00546     170.74512    184.11166
  182.0      0.00549     170.67424    182.95277
  180.0      0.00556     170.60367    181.96916
  179.0      0.00559     170.53346    181.12961
  178.0      0.00562     170.46364    180.40639
  177.0      0.00565     170.39410    179.77568
  176.0      0.00568     170.32495    179.21912
  176.0      0.00568     170.25612    178.72173
  176.0      0.00568     170.18762    178.27258
  174.0      0.00575     170.11949    177.86351
  173.0      0.00578     170.05170    177.48795
  174.0      0.00575     169.98427    177.14139
  173.0      0.00578     169.91716    176.81987
  172.0      0.00581     169.85040    176.52065
  173.0      0.00578     169.78401    176.24135
  173.0      0.00578     169.71794    175.97990
  172.0      0.00581     169.65222    175.73477
  171.0      0.00585     169.58684    175.50450
  170.0      0.00588     169.52182    175.28801
  170.0      0.00588     169.45715    176.29596
  170.0      0.00588     169.39281    176.11992
  169.0      0.00592     169.32883    175.95541
  168.0      0.00595     169.26518    175.80183
  166.0      0.00602     169.20186    175.65862
  166.0      0.00602     169.13892    175.52557
  167.0      0.00599     169.07629    175.40208
  168.0      0.00595     169.01404    175.28813
  170.0      0.00588     168.95209    175.18338
  171.0      0.00585     168.89049    175.08788
  172.0      0.00581     168.82924    175.60254
  173.0      0.00578     168.76833    175.53310
  173.0      0.00578     168.70776    175.47304
  175.0      0.00571     168.64752    175.42262
  176.0      0.00568     168.58762    175.38196
  176.0      0.00568     168.52806    175.35144
  175.0      0.00571     168.46883    175.33157
  173.0      0.00578     168.40994    175.32275
  174.0      0.00575     168.35136    175.28398
  175.0      0.00571     168.29315    175.29999
  175.0      0.00571     168.23526    175.32932
  175.0      0.00571     168.17769    175.37315
  174.0      0.00575     168.12045    175.43272
  175.0      0.00571     168.06354    175.50958
  176.0      0.00568     168.00694    175.60544
  177.0      0.00565     167.95070    175.72250
  178.0      0.00562     167.89474    175.86324
  180.0      0.00556     167.83914    176.03065
  181.0      0.00552     167.78384    176.20779
  183.0      0.00546     167.72887    176.44060
  183.0      0.00546     167.67421    176.71353
  185.0      0.00541     167.61986    177.03345
  186.0      0.00538     167.56586    177.70107
  187.0      0.00535     167.51213    177.87610
  188.0      0.00532     167.45871    178.40800
  188.0      0.00532     167.40562    179.04243
  191.0      0.00524     167.35283    179.80801
  194.0      0.00515     167.30035    180.74271
  197.0      0.00508     167.24818    181.89911
  200.0      0.00500     167.19630    183.34492
  202.0      0.00495     167.14473    185.16556
  206.0      0.00485     167.09344    187.46587
  209.0      0.00478     167.04247    190.50760
  214.0      0.00467     166.99176    193.99622
  218.0      0.00459     166.94136    198.46445
  221.0      0.00452     166.89127    203.86728
  225.0      0.00444     166.84143    210.23499
  229.0      0.00437     166.79190    217.45836
  233.0      0.00429     166.74263    225.19601
  237.0      0.00422     166.69365    232.73824
  241.0      0.00415     166.64496    238.99364
  244.0      0.00410     166.59651    242.77266
  246.0      0.00407     166.54839    243.37350
  247.0      0.00405     166.50049    241.06946
  247.0      0.00405     166.45288    236.95955
  245.0      0.00408     166.40553    232.34874
  242.0      0.00413     166.35844    228.22525
  240.0      0.00417     166.31163    225.10545
  236.0      0.00424     166.26506    223.06177
  233.0      0.00429     166.21873    221.79520
  229.0      0.00437     166.17268    220.70734
  227.0      0.00441     166.12686    219.08028
  224.0      0.00446     166.08130    216.39833
  221.0      0.00452     166.03596    212.61244
  217.0      0.00461     165.99089    208.10954
  214.0      0.00467     165.94606    203.42249
  211.0      0.00474     165.90144    198.97121
  206.0      0.00485     165.85707    194.99487
  202.0      0.00495     165.81291    191.57919
  199.0      0.00503     165.76900    188.72472
  197.0      0.00508     165.72530    186.38658
  195.0      0.00513     165.68181    184.49860
  192.0      0.00521     165.63855    182.99138
  189.0      0.00529     165.59550    181.79578
  186.0      0.00538     165.55266    180.85086
  184.0      0.00543     165.51004    180.10432
  181.0      0.00552     165.46761    179.51334
  179.0      0.00559     165.42538    179.04485
  179.0      0.00559     165.38335    178.67332
  178.0      0.00562     165.34151    178.38016
  178.0      0.00562     165.29987    178.15143
  178.0      0.00562     165.25841    177.97694
  178.0      0.00562     165.21713    177.84912
  178.0      0.00562     165.17604    178.08687
  177.0      0.00565     165.13512    178.04073
  176.0      0.00568     165.09439    178.02783
  175.0      0.00571     165.05382    178.04544
  174.0      0.00575     165.01341    177.73674
  174.0      0.00575     164.97318    177.81419
  174.0      0.00575     164.93309    177.91716
  175.0      0.00571     164.89316    178.04469
  174.0      0.00575     164.85339    178.19614
  174.0      0.00575     164.81377    178.37111
  174.0      0.00575     164.77428    178.56947
  174.0      0.00575     164.73494    178.95381
  174.0      0.00575     164.69574    179.20117
  174.0      0.00575     164.65668    179.47264
  174.0      0.00575     164.61775    179.59242
  173.0      0.00578     164.57895    179.91594
  174.0      0.00575     164.54025    180.26561
  174.0      0.00575     164.50169    180.64233
  173.0      0.00578     164.46323    181.04755
  173.0      0.00578     164.42490    181.48247
  174.0      0.00575     164.38666    181.94894
  174.0      0.00575     164.34853    182.44864
  174.0      0.00575     164.31052    182.98346
  175.0      0.00571     164.27258    183.55602
  175.0      0.00571     164.23476    184.16847
  176.0      0.00568     164.19701    184.82407
  176.0      0.00568     164.15933    185.52576
  175.0      0.00571     164.12177    186.27687
  176.0      0.00568     164.08424    187.08182
  178.0      0.00562     164.04681    187.94450
  179.0      0.00559     164.00946    188.87036
  180.0      0.00556     163.97215    189.86465
  181.0      0.00552     163.93494    190.93320
  182.0      0.00549     163.89775    192.08359
  184.0      0.00543     163.86064    193.32289
  185.0      0.00541     163.82355    194.63271
  185.0      0.00541     163.78653    196.07899
  186.0      0.00538     163.74954    197.64432
  187.0      0.00535     163.71259    199.34227
  187.0      0.00535     163.67567    201.18677
  190.0      0.00526     163.63879    203.19553
  192.0      0.00521     163.60193    205.38750
  194.0      0.00515     163.56511    207.78421
  197.0      0.00508     163.52829    210.41301
  200.0      0.00500     163.49149    213.28821
  203.0      0.00493     163.45468    216.47514
  207.0      0.00483     163.41789    220.00005
  211.0      0.00474     163.38113    223.91071
  217.0      0.00461     163.34433    228.26752
  222.0      0.00450     163.30754    233.13821
  230.0      0.00435     163.27074    238.61118
  239.0      0.00418     163.23392    244.79128
  247.0      0.00405     163.19708    251.81075
  257.0      0.00389     163.16023    259.84760
  268.0      0.00373     163.12337    269.12717
  280.0      0.00357     163.08646    279.96448
  293.0      0.003413    163.04950    292.77795
  306.0      0.003268    163.01254    308.13345
  323.0      0.003096    162.97551    326.80463
  345.0      0.002899    162.93845    349.78165
  371.0      0.002695    162.90134    378.34653
  404.0      0.002475    162.86418    414.03592
  446.0      0.002242    162.82695    458.61740
  499.0      0.002004    162.78967    514.04883
  567.0      0.001764    162.75232    582.21735
  650.0      0.001538    162.71492    664.79657
  746.0      0.001340    162.67743    762.65106
  854.0      0.001171    162.63988    875.05292
  964.0      0.001037    162.60223    998.41882
  1065.0     0.000939    162.56451    1124.20654
  1147.0     0.000872    162.52670    1237.88477
  1202.0     0.000832    162.48880    1320.53552
  1224.0     0.000817    162.45081    1356.18787
  1214.0     0.000824    162.41272    1341.13293
  1179.0     0.000848    162.37453    1286.87341
  1130.0     0.000885    162.33623    1213.39099
  1075.0     0.000930    162.29782    1139.61426
  1024.0     0.000977    162.25931    1078.04492
  987.0      0.001013    162.22066    1034.00842
  961.0      0.001041    162.18192    1006.73785
  939.0      0.001065    162.14304    990.14374
  920.0      0.001087    162.10402    974.10223
  895.0      0.001117    162.06490    947.52197
  859.0      0.001164    162.02562    903.28925
  811.0      0.001233    161.98622    841.85345
  754.0      0.001326    161.94669    769.84967
  691.0      0.001447    161.90698    695.66815
  629.0      0.001590    161.86714    625.82178
  574.0      0.001742    161.82716    563.93518
  527.0      0.001898    161.78703    511.51157
  488.0      0.002049    161.74673    468.70270
  457.0      0.002188    161.70625    435.08133
  436.0      0.002294    161.66565    409.97128
  422.0      0.002370    161.62485    392.64523
  413.0      0.002421    161.58391    382.47803
  411.0      0.002433    161.54276    378.95126
  417.0      0.002398    161.50145    381.67188
  429.0      0.002331    161.45998    390.29446
  444.0      0.002252    161.41830    404.40521
  462.0      0.002165    161.37645    423.26117
  479.0      0.002088    161.33440    445.44302
  494.0      0.002024    161.29216    468.36328
  501.0      0.001996    161.24974    488.08823
  499.0      0.002004    161.20709    500.07285
  491.0      0.002037    161.16429    501.03815
  477.0      0.002096    161.12125    490.95084
  459.0      0.002179    161.07800    473.10944
  440.0      0.002273    161.03456    452.24179
  423.0      0.002364    160.99089    432.40576
  411.0      0.002433    160.94705    416.09915
  404.0      0.002475    160.90294    404.20868
  398.0      0.002513    160.85866    396.27863
  395.0      0.002532    160.81413    390.67953
  390.0      0.002564    160.76936    385.22443
  382.0      0.002618    160.72438    376.78412
  370.0      0.002703    160.67920    364.20047
  354.0      0.002825    160.63374    347.80112
  337.0      0.002967    160.58809    329.24246
  319.0      0.003135    160.54216    310.41879
  302.0      0.003311    160.49603    292.74814
  287.0      0.003484    160.44965    276.97418
  277.0      0.00361     160.40300    263.36456
  269.0      0.00372     160.35614    251.89624
  263.0      0.00380     160.30901    242.32155
  257.0      0.00389     160.26164    234.55164
  252.0      0.00397     160.21404    228.41042
  248.0      0.00403     160.16614    223.35933
  243.0      0.00412     160.11803    219.33002
  239.0      0.00418     160.06964    216.13544
  236.0      0.00424     160.02100    213.62833
  236.0      0.00424     159.97211    211.69269
  235.0      0.00426     159.92293    210.24565
  235.0      0.00426     159.87350    209.23027
  236.0      0.00424     159.82382    208.57602
  235.0      0.00426     159.77386    208.33653
  237.0      0.00422     159.72362    208.47667
  237.0      0.00422     159.67313    209.01331
  239.0      0.00418     159.62234    209.98111
  241.0      0.00415     159.57132    211.43819
  245.0      0.00408     159.52000    213.46973
  251.0      0.00398     159.46840    216.20010
  256.0      0.00391     159.41653    219.79884
  264.0      0.00379     159.36440    224.49121
  274.0      0.00365     159.31198    230.57103
  284.0      0.00352     159.25928    238.39273
  295.0      0.003390    159.20627    248.37990
  307.0      0.003257    159.15300    260.99298
  322.0      0.003106    159.09946    276.69891
  338.0      0.002959    159.04561    295.93143
  357.0      0.002801    158.99153    318.96213
  377.0      0.002653    158.93710    345.77899
  397.0      0.002519    158.88242    375.75858
  416.0      0.002404    158.82745    407.26053
  432.0      0.002315    158.77217    437.24478
  444.0      0.002252    158.71661    461.29199
  453.0      0.002208    158.66078    474.90286
  455.0      0.002198    158.60463    475.69348
  452.0      0.002212    158.54826    465.00397
  444.0      0.002252    158.49153    447.15549
  431.0      0.002320    158.43452    427.19379
  417.0      0.002398    158.37724    409.01245
  403.0      0.002481    158.31966    394.79419
  389.0      0.002571    158.26181    385.12589
  374.0      0.002674    158.20364    379.23404
  360.0      0.002778    158.14520    375.18588
  347.0      0.002882    158.08647    370.26431
  333.0      0.003003    158.02740    361.89496
  321.0      0.003115    157.96809    348.84140
  308.0      0.003247    157.90851    331.72711
  293.0      0.003413    157.84860    312.43457
  278.0      0.00360     157.78842    292.94794
  263.0      0.00380     157.72792    274.69095
  249.0      0.00402     157.66716    258.40686
  237.0      0.00422     157.60611    244.33081
  227.0      0.00441     157.54478    232.42839
  218.0      0.00459     157.48312    222.50591
  210.0      0.00476     157.42122    214.31729
  203.0      0.00493     157.35902    207.59726
  196.0      0.00510     157.29654    202.08437
  191.0      0.00524     157.23378    197.54868
  187.0      0.00535     157.17072    193.78735
  184.0      0.00543     157.10739    190.63686
  181.0      0.00552     157.04378    187.96669
  179.0      0.00559     156.97989    185.67395
  177.0      0.00565     156.91573    183.68288
  175.0      0.00571     156.85124    181.93439
  174.0      0.00575     156.78653    180.38548
  174.0      0.00575     156.72153    179.00333
  172.0      0.00581     156.65622    177.76134
  171.0      0.00585     156.59070    176.64011
  170.0      0.00588     156.52486    175.62260
  169.0      0.00592     156.45877    174.69594
  168.0      0.00595     156.39243    173.84914
  168.0      0.00595     156.32578    173.07245
  168.0      0.00595     156.25888    172.35846
  167.0      0.00599     156.19174    171.70007
  166.0      0.00602     156.12433    171.09160
  165.0      0.00606     156.05666    170.52824
  165.0      0.00606     155.98871    170.00545
  164.0      0.00610     155.92052    169.51974
  163.0      0.00613     155.85208    169.06760
  163.0      0.00613     155.78336    168.64626
  163.0      0.00613     155.71445    168.25349
  163.0      0.00613     155.64523    167.88676
  163.0      0.00613     155.57581    167.54445
  163.0      0.00613     155.50613    167.22479
  163.0      0.00613     155.43619    166.92628
  162.0      0.00617     155.36603    166.64786
  162.0      0.00617     155.29564    166.38820
  161.0      0.00621     155.22502    166.14655
  160.0      0.00625     155.15416    165.92191
  160.0      0.00625     155.08305    165.71365
  159.0      0.00629     155.01173    165.52133
  158.0      0.00633     154.94020    165.71445
  157.0      0.00637     154.86845    165.55728
  158.0      0.00633     154.79648    165.41490
  159.0      0.00629     154.72426    165.28714
  161.0      0.00621     154.65187    165.17393
  161.0      0.00621     154.57925    165.07529
  161.0      0.00621     154.50644    164.99124
  159.0      0.00629     154.43340    164.92197
  159.0      0.00629     154.36018    164.86781
  158.0      0.00633     154.28677    164.82912
  157.0      0.00637     154.21315    164.80634
  156.0      0.00641     154.13936    164.98364
  155.0      0.00645     154.06534    164.99689
  156.0      0.00641     153.99117    165.02827
  157.0      0.00637     153.91681    163.87361
  158.0      0.00633     153.84225    163.95955
  159.0      0.00629     153.76759    164.06673
  160.0      0.00625     153.69269    164.19965
  161.0      0.00621     153.61765    164.35402
  162.0      0.00617     153.54245    164.53482
  163.0      0.00613     153.46704    164.74442
  164.0      0.00610     153.39156    165.78886
  165.0      0.00606     153.31584    166.07462
  167.0      0.00599     153.24004    166.39847
  167.0      0.00599     153.16406    166.15988
  168.0      0.00595     153.08792    166.58009
  168.0      0.00595     153.01169    167.05205
  169.0      0.00592     152.93530    167.58224
  169.0      0.00592     152.85878    168.17923
  168.0      0.00595     152.78218    168.84842
  168.0      0.00595     152.70540    169.60159
  170.0      0.00588     152.62852    170.45021
  173.0      0.00578     152.55153    171.40916
  175.0      0.00571     152.47441    172.89868
  178.0      0.00562     152.39722    174.13831
  182.0      0.00549     152.31992    175.55357
  186.0      0.00538     152.24252    177.17773
  191.0      0.00524     152.16504    179.05626
  195.0      0.00513     152.08743    181.24767
  200.0      0.00500     152.00978    183.83008
  204.0      0.00490     151.93204    186.91086
  208.0      0.00481     151.85423    190.62846
  214.0      0.00467     151.77635    195.16805
  219.0      0.00457     151.69838    200.76065
  227.0      0.00441     151.62036    207.68845
  236.0      0.00424     151.54231    216.44431
  245.0      0.00408     151.46419    226.79718
  255.0      0.00392     151.38600    239.87543
  266.0      0.00376     151.30780    255.74957
  279.0      0.00358     151.22955    274.69559
  294.0      0.003401    151.15129    296.81528
  309.0      0.003236    151.07297    321.81140
  322.0      0.003106    150.99461    348.74600
  335.0      0.002985    150.91626    375.63428
  347.0      0.002882    150.83791    399.29730
  358.0      0.002793    150.75954    415.89761
  366.0      0.002732    150.68117    422.32062
  371.0      0.002695    150.60275    418.20087
  372.0      0.002688    150.52438    405.90115
  368.0      0.002717    150.44603    389.56311
  361.0      0.002770    150.36766    372.85489
  351.0      0.002849    150.28937    358.52087
  343.0      0.002915    150.21103    347.84650
  334.0      0.002994    150.13277    340.96628
  327.0      0.003058    150.05453    337.00903
  318.0      0.003145    149.97632    334.22980
  311.0      0.003215    149.89816    330.35968
  304.0      0.003289    149.82007    323.36563
  298.0      0.003356    149.74199    312.37570
  291.0      0.003436    149.66405    298.01892
  282.0      0.00355     149.58611    281.85446
  272.0      0.00368     149.50826    265.56714
  261.0      0.00383     149.43048    250.22136
  249.0      0.00402     149.35277    236.48340
  237.0      0.00422     149.27519    224.57320
  226.0      0.00442     149.19766    214.46355
  218.0      0.00459     149.12024    206.01787
  210.0      0.00476     149.04294    199.03387
  205.0      0.00488     148.96570    193.29932
  200.0      0.00500     148.88863    188.60521
  197.0      0.00508     148.81165    184.75650
  193.0      0.00518     148.73480    181.58794
  189.0      0.00529     148.65808    178.95789
  187.0      0.00535     148.58147    176.75468
  185.0      0.00541     148.50500    174.89047
  183.0      0.00546     148.42871    173.29662
  179.0      0.00559     148.35255    171.92255
  177.0      0.00565     148.27652    170.72870
  175.0      0.00571     148.20068    169.68594
  174.0      0.00575     148.12500    168.77184
  171.0      0.00585     148.04950    167.96800
  170.0      0.00588     147.97418    167.26062
  168.0      0.00595     147.89899    166.63791
  167.0      0.00599     147.82402    166.09055
  165.0      0.00606     147.74927    165.61090
  164.0      0.00610     147.67468    165.19200
  164.0      0.00610     147.60031    164.82863
  164.0      0.00610     147.52612    164.18958
  163.0      0.00613     147.45216    163.92804
  163.0      0.00613     147.37843    163.71011
  162.0      0.00617     147.30489    163.53291
  162.0      0.00617     147.23164    163.39444
  163.0      0.00613     147.15855    163.29259
  162.0      0.00617     147.08575    163.22606
  161.0      0.00621     147.01318    163.19362
  161.0      0.00621     146.94083    163.19449
  160.0      0.00625     146.86877    163.22806
  161.0      0.00621     146.79697    163.29414
  160.0      0.00625     146.72543    163.23035
  159.0      0.00629     146.65416    163.36348
  157.0      0.00637     146.58313    163.52962
  157.0      0.00637     146.51242    163.72946
  158.0      0.00633     146.44199    163.96396
  159.0      0.00629     146.37181    164.23436
  160.0      0.00625     146.30200    164.54201
  161.0      0.00621     146.23242    164.89482
  162.0      0.00617     146.16319    165.28275
  163.0      0.00613     146.09427    165.71440
  163.0      0.00613     146.02562    166.19246
  162.0      0.00617     145.95732    166.72005
  162.0      0.00617     145.88936    167.30110
  163.0      0.00613     145.82172    167.93959
  163.0      0.00613     145.75441    168.64073
  164.0      0.00610     145.68742    169.40993
  164.0      0.00610     145.62080    170.25339
  166.0      0.00602     145.55453    171.17894
  168.0      0.00595     145.48862    172.19453
  170.0      0.00588     145.42307    173.31364
  171.0      0.00585     145.35783    174.54131
  174.0      0.00575     145.29301    175.89349
  176.0      0.00568     145.22858    177.38664
  178.0      0.00562     145.16449    179.03831
  179.0      0.00559     145.10077    180.87164
  181.0      0.00552     145.03748    182.91321
  183.0      0.00546     144.97455    185.19554
  186.0      0.00538     144.91205    187.76189
  189.0      0.00529     144.84993    190.66451
  191.0      0.00524     144.78819    193.97507
  194.0      0.00515     144.72690    197.78511
  199.0      0.00503     144.66600    202.21484
  206.0      0.00485     144.60550    207.42619
  213.0      0.00469     144.54549    213.62175
  223.0      0.00448     144.48584    221.06400
  233.0      0.00429     144.42665    230.06738
  247.0      0.00405     144.36789    240.99985
  262.0      0.00382     144.30956    254.28371
  279.0      0.00358     144.25171    270.35129
  298.0      0.003356    144.19426    289.63959
  321.0      0.003115    144.13728    312.50153
  348.0      0.002874    144.08076    339.11456
  377.0      0.002653    144.02469    369.33597
  406.0      0.002463    143.96910    402.36694
  434.0      0.002304    143.91397    436.44409
  459.0      0.002179    143.85928    468.48785
  476.0      0.002101    143.80513    494.39172
  484.0      0.002066    143.75140    510.31088
  484.0      0.002066    143.69818    514.55426
  478.0      0.002092    143.64545    508.75281
  468.0      0.002137    143.59317    497.06863
  455.0      0.002198    143.54143    484.27747
  444.0      0.002252    143.49016    474.24466
  436.0      0.002294    143.43941    469.46335
  433.0      0.002309    143.38914    471.16632
  434.0      0.002304    143.33939    479.57159
  439.0      0.002278    143.29015    494.00073
  445.0      0.002247    143.24141    513.05316
  458.0      0.002183    143.19321    535.03564
  478.0      0.002092    143.14552    558.87982
  509.0      0.001965    143.09833    584.90118
  556.0      0.001799    143.05170    614.77600
  623.0      0.001605    143.00558    650.57550
  705.0      0.001418    142.95999    693.40027
  793.0      0.001261    142.91493    742.38086
  872.0      0.001147    142.87041    793.79181
  931.0      0.001074    142.82645    840.76965
  960.0      0.001042    142.78300    874.36920
  957.0      0.001045    142.74013    886.60248
  922.0      0.001085    142.69777    874.59869
  863.0      0.001159    142.65598    842.39532
  792.0      0.001263    142.61475    798.75708
  723.0      0.001383    142.57407    753.01184
  671.0      0.001490    142.53395    712.18408
  640.0      0.001563    142.49435    680.23938
  633.0      0.001580    142.45537    658.42554
  643.0      0.001555    142.41692    645.69678
  660.0      0.001515    142.37904    638.96448
  670.0      0.001493    142.34174    633.48749
  667.0      0.001499    142.30499    623.95868
  648.0      0.001543    142.26883    606.50574
  615.0      0.001626    142.23325    580.46674
  573.0      0.001745    142.19821    548.44281
  527.0      0.001898    142.16377    514.44165
  485.0      0.002062    142.12991    482.25223
  451.0      0.002217    142.09662    454.38196
  427.0      0.002342    142.06395    432.03165
  417.0      0.002398    142.03181    415.34961
  414.0      0.002415    142.00029    403.68713
  415.0      0.002410    141.96935    395.65436
  415.0      0.002410    141.93898    389.27893
  411.0      0.002433    141.90921    382.40576
  400.0      0.002500    141.88004    373.44275
  386.0      0.002591    141.85144    362.05328
  370.0      0.002703    141.82344    349.16077
  354.0      0.002825    141.79604    336.33057
  341.0      0.002933    141.76923    325.03333
  332.0      0.003012    141.74300    316.26126
  328.0      0.003049    141.71738    310.50208
  329.0      0.003040    141.69235    307.78741
  333.0      0.003003    141.66792    307.74811
  336.0      0.002976    141.64409    309.63922
  338.0      0.002959    141.62085    311.97977
  338.0      0.002959    141.59821    314.13022
  334.0      0.002994    141.57616    314.65710
  324.0      0.003086    141.55472    312.79047
  315.0      0.003175    141.53387    308.13022
  304.0      0.003289    141.51363    300.63745
  292.0      0.003425    141.49397    290.75699
  282.0      0.00355     141.47491    279.41339
  272.0      0.00368     141.45647    267.76523
  265.0      0.00377     141.43861    256.83490
  256.0      0.00391     141.42136    247.29121
  249.0      0.00402     141.40469    239.46536
  242.0      0.00413     141.38863    233.18805
  236.0      0.00424     141.37315    228.54727
  231.0      0.00433     141.35829    224.95093
  227.0      0.00441     141.34401    221.78893
  223.0      0.00448     141.33034    218.41435
  219.0      0.00457     141.31725    214.34879
  214.0      0.00467     141.30476    209.47083
  211.0      0.00474     141.29286    204.00859
  205.0      0.00488     141.28154    198.35074
  200.0      0.00500     141.27083    192.86183
  195.0      0.00513     141.26068    187.77681
  191.0      0.00524     141.25116    183.21243
  185.0      0.00541     141.24220    179.19917
  181.0      0.00552     141.23383    175.71454
  177.0      0.00565     141.22604    172.71518
  175.0      0.00571     141.21884    170.14336
  172.0      0.00581     141.21222    167.94106
  169.0      0.00592     141.20618    166.05186
  167.0      0.00599     141.20071    164.42287
  164.0      0.00610     141.19583    163.00952
  163.0      0.00613     141.19151    161.77254
  162.0      0.00617     141.18777    160.68082
  161.0      0.00621     141.18460    159.70949
  160.0      0.00625     141.18201    158.83815
  158.0      0.00633     141.17998    158.05180
  157.0      0.00637     141.17851    157.33809
  155.0      0.00645     141.17760    156.68797
  154.0      0.00649     141.17725    156.09436
  153.0      0.00654     141.17746    155.55132
  153.0      0.00654     141.17822    155.05482
  154.0      0.00649     141.17955    154.60144
  154.0      0.00649     141.18141    154.18907
  153.0      0.00654     141.18384    153.81664
  152.0      0.00658     141.18680    153.48375
  152.0      0.00658     141.19031    153.19136
  151.0      0.00662     141.19435    152.94127
  150.0      0.00667     141.19893    152.73642
  149.0      0.00671     141.20404    152.58063
  148.0      0.00676     141.20969    152.47821
  148.0      0.00676     141.21587    152.43396
  149.0      0.00671     141.22256    152.45216
  150.0      0.00667     141.22978    152.53561
  151.0      0.00662     141.23752    152.68408
  152.0      0.00658     141.24577    152.89128
  153.0      0.00654     141.25453    153.14032
  153.0      0.00654     141.26379    153.39873
  155.0      0.00645     141.27357    153.61583
  155.0      0.00645     141.28384    153.73019
  155.0      0.00645     141.29463    153.69075
  155.0      0.00645     141.30588    153.48264
  153.0      0.00654     141.31764    153.13655
  153.0      0.00654     141.32990    152.71333
  151.0      0.00662     141.34261    152.27650
  151.0      0.00662     141.35580    151.87387
  151.0      0.00662     141.36949    151.53357
  151.0      0.00662     141.38364    151.26501
  151.0      0.00662     141.39824    151.06314
  152.0      0.00658     141.41331    150.90897
  153.0      0.00654     141.42885    150.77184
  152.0      0.00658     141.44484    151.02501
  152.0      0.00658     141.46126    150.82266
  151.0      0.00662     141.47815    150.55814
  150.0      0.00667     141.49547    150.24232
  148.0      0.00676     141.51321    149.89992
  149.0      0.00671     141.53139    149.55711
  148.0      0.00676     141.55000    149.23277
  147.0      0.00680     141.56903    148.93779
  148.0      0.00676     141.58849    148.67661
  148.0      0.00676     141.60834    148.44933
  149.0      0.00671     141.62860    148.25427
  148.0      0.00676     141.64928    148.08841
  147.0      0.00680     141.67035    148.15167
  147.0      0.00680     141.69180    148.03664
  147.0      0.00680     141.71365    147.94099
  146.0      0.00685     141.73589    147.86220
  146.0      0.00685     141.75850    147.79764
  145.0      0.00690     141.78146    147.74536
  144.0      0.00694     141.80481    147.70401
  143.0      0.00699     141.82852    147.67221
  142.0      0.00704     141.85257    147.64920
  142.0      0.00704     141.87700    147.63426
  143.0      0.00699     141.90176    147.62692
  144.0      0.00694     141.92685    147.62698
  145.0      0.00690     141.95229    147.63426
  145.0      0.00690     141.97806    147.64865
  145.0      0.00690     142.00415    147.67027
  145.0      0.00690     142.03055    147.72894
  146.0      0.00685     142.05727    147.76572
  146.0      0.00685     142.08430    147.43918
  146.0      0.00685     142.11160    147.49658
  146.0      0.00685     142.13924    147.56253
  147.0      0.00680     142.16714    147.63756
  148.0      0.00676     142.19534    147.72226
  149.0      0.00671     142.22383    147.81749
  151.0      0.00662     142.25256    147.92419
  152.0      0.00658     142.28157    148.04338
  153.0      0.00654     142.31085    148.17650
  153.0      0.00654     142.34036    148.32484
  155.0      0.00645     142.37013    148.50539
  157.0      0.00637     142.40016    148.50439
  158.0      0.00633     142.43040    148.87166
  160.0      0.00625     142.46089    149.10910
  161.0      0.00621     142.49158    149.37639
  161.0      0.00621     142.52251    149.67915
  161.0      0.00621     142.55363    150.02432
  160.0      0.00625     142.58498    150.41837
  161.0      0.00621     142.61653    150.87962
  161.0      0.00621     142.64824    151.42087
  161.0      0.00621     142.68016    152.06313
  162.0      0.00617     142.71225    152.02988
  164.0      0.00610     142.74451    152.96877
  165.0      0.00606     142.77696    154.10544
  168.0      0.00595     142.80956    155.48344
  170.0      0.00588     142.84230    157.23051
  172.0      0.00581     142.87520    159.23866
  176.0      0.00568     142.90825    161.63321
  180.0      0.00556     142.94142    164.44771
  184.0      0.00543     142.97473    167.69713
  187.0      0.00535     143.00816    171.35057
  190.0      0.00526     143.04169    175.29837
  192.0      0.00521     143.07536    179.57184
  195.0      0.00513     143.10912    182.89044
  196.0      0.00510     143.14296    185.81761
  195.0      0.00513     143.17691    187.48633
  194.0      0.00515     143.21092    187.66641
  193.0      0.00518     143.24504    186.49887
  190.0      0.00526     143.27921    184.42825
  188.0      0.00532     143.31345    181.99741
  186.0      0.00538     143.34775    179.66190
  183.0      0.00546     143.38208    177.72046
  181.0      0.00552     143.41649    176.31406
  178.0      0.00562     143.45091    175.45630
  176.0      0.00568     143.48537    175.04845
  175.0      0.00571     143.51985    174.86234
  173.0      0.00578     143.55435    174.67157
  172.0      0.00581     143.58887    174.15334
  170.0      0.00588     143.62338    173.10999
  168.0      0.00595     143.65788    171.52310
  166.0      0.00602     143.69241    169.53978
  164.0      0.00610     143.72690    167.38379
  162.0      0.00617     143.76137    165.25609
  159.0      0.00629     143.79582    163.29491
  156.0      0.00641     143.83022    161.57393
  155.0      0.00645     143.86459    160.11986
  153.0      0.00654     143.89891    158.85751
  151.0      0.00662     143.93317    157.92897
  150.0      0.00667     143.96739    157.23863
  150.0      0.00667     144.00153    156.79259
  148.0      0.00676     144.03558    156.52933
  147.0      0.00680     144.06956    156.46037
  147.0      0.00680     144.10345    156.58192
  147.0      0.00680     144.13728    156.89748
  147.0      0.00680     144.17097    157.41745
  149.0      0.00671     144.20457    158.15938
  151.0      0.00662     144.23807    159.30374
  153.0      0.00654     144.27144    160.55994
  155.0      0.00645     144.30470    162.10785
  157.0      0.00637     144.33781    163.96295
  160.0      0.00625     144.37079    166.12561
  162.0      0.00617     144.40361    168.51674
  165.0      0.00606     144.43631    171.19713
  168.0      0.00595     144.46884    173.83562
  170.0      0.00588     144.50122    176.22069
  172.0      0.00581     144.53342    178.02339
  172.0      0.00581     144.56543    178.95412
  171.0      0.00585     144.59729    178.90340
  170.0      0.00588     144.62895    178.00542
  169.0      0.00592     144.66040    176.65353
  167.0      0.00599     144.69170    175.04305
  165.0      0.00606     144.72275    173.53928
  163.0      0.00613     144.75360    172.32178
  163.0      0.00613     144.78424    171.47258
  164.0      0.00610     144.81467    170.99191
  165.0      0.00606     144.84485    170.80823
  164.0      0.00610     144.87480    170.78400
  164.0      0.00610     144.90453    170.73160
  163.0      0.00613     144.93399    170.45845
  162.0      0.00617     144.96321    169.83757
  161.0      0.00621     144.99219    168.85887
  159.0      0.00629     145.02087    167.62164
  157.0      0.00637     145.04932    166.27141
  157.0      0.00637     145.07748    164.94157
  156.0      0.00641     145.10535    163.72269
  155.0      0.00645     145.13297    162.66223
  154.0      0.00649     145.16026    161.77834
  154.0      0.00649     145.18727    161.06990
  154.0      0.00649     145.21400    160.52690
  153.0      0.00654     145.24042    160.13434
  152.0      0.00658     145.26651    159.87532
  152.0      0.00658     145.29228    159.73351
  151.0      0.00662     145.31773    159.69360
  151.0      0.00662     145.34288    159.74234
  150.0      0.00667     145.36771    159.86862
  149.0      0.00671     145.39217    160.06367
  149.0      0.00671     145.41629    160.32095
  151.0      0.00662     145.44008    160.63606
  151.0      0.00662     145.46352    161.00629
  153.0      0.00654     145.48660    161.43021
  153.0      0.00654     145.50932    161.90822
  153.0      0.00654     145.53166    162.44119
  155.0      0.00645     145.55367    163.03178
  156.0      0.00641     145.57527    163.68282
  158.0      0.00633     145.59651    164.39822
  160.0      0.00625     145.61737    165.17754
  161.0      0.00621     145.63783    166.03839
  163.0      0.00613     145.65791    166.98247
  165.0      0.00606     145.67760    168.01804
  166.0      0.00602     145.69688    169.15486
  169.0      0.00592     145.71576    170.40546
  170.0      0.00588     145.73422    171.78319
  172.0      0.00581     145.75232    173.30562
  173.0      0.00578     145.76996    174.99222
  176.0      0.00568     145.78719    176.86684
  180.0      0.00556     145.80400    178.96037
  183.0      0.00546     145.82037    181.30904
  187.0      0.00535     145.83633    183.95854
  190.0      0.00526     145.85185    186.97539
  194.0      0.00515     145.86693    190.43462
  199.0      0.00503     145.88158    194.44186
  206.0      0.00485     145.89578    199.12907
  213.0      0.00469     145.90953    204.67171
  222.0      0.00450     145.92284    211.28679
  230.0      0.00435     145.93568    219.24094
  241.0      0.00415     145.94809    228.86087
  253.0      0.00395     145.96002    240.51286
  266.0      0.00376     145.97150    254.61543
  283.0      0.00353     145.98250    271.59808
  302.0      0.003311    145.99304    291.87564
  323.0      0.003096    146.00313    315.81870
  349.0      0.002865    146.01271    343.62631
  379.0      0.002639    146.02184    375.24048
  409.0      0.002445    146.03049    410.06342
  437.0      0.002288    146.03865    446.65186
  462.0      0.002165    146.04634    482.41672
  482.0      0.002075    146.05354    513.49109
  494.0      0.002024    146.06024    535.46912
  496.0      0.002016    146.06647    544.88873
  491.0      0.002037    146.07220    540.97394
  480.0      0.002083    146.07744    526.12775
  464.0      0.002155    146.08218    504.79465
  446.0      0.002242    146.08643    481.61850
  429.0      0.002331    146.09018    460.23074
  415.0      0.002410    146.09343    442.86465
  406.0      0.002463    146.09618    430.48172
  400.0      0.002500    146.09842    423.02716
  395.0      0.002532    146.10017    419.52237
  389.0      0.002571    146.10139    418.13968
  383.0      0.002611    146.10214    416.39371
  376.0      0.002660    146.10236    411.71619
  368.0      0.002717    146.10207    402.36435
  356.0      0.002809    146.10127    388.11697
  343.0      0.002915    146.09996    370.23203
  329.0      0.003040    146.09814    350.68512
  315.0      0.003175    146.09581    331.32413
  302.0      0.003311    146.09296    313.48041
  293.0      0.003413    146.08960    297.88916
  285.0      0.00351     146.08574    284.86679
  280.0      0.00357     146.08134    274.44464
  278.0      0.00360     146.07645    266.46729
  276.0      0.00362     146.07103    260.66400
  275.0      0.00364     146.06509    256.65283
  276.0      0.00362     146.05865    253.97990
  277.0      0.00361     146.05170    252.18127
  277.0      0.00361     146.04420    250.90546
  279.0      0.00358     146.03622    250.04013
  279.0      0.00358     146.02773    249.74094
  280.0      0.00357     146.01869    250.34738
  283.0      0.00353     146.00917    252.24725
  288.0      0.003472    145.99913    256.25055
  293.0      0.003413    145.98857    261.67676
  300.0      0.003333    145.97749    269.14096
  309.0      0.003236    145.96591    278.66556
  317.0      0.003155    145.95381    290.09195
  325.0      0.003077    145.94122    303.00244
  334.0      0.002994    145.92810    316.58325
  342.0      0.002924    145.91449    329.58185
  350.0      0.002857    145.90038    340.36890
  358.0      0.002793    145.88574    347.32513
  365.0      0.002740    145.87062    349.45804
  371.0      0.002695    145.85498    346.90775
  376.0      0.002660    145.83885    340.95041
  378.0      0.002646    145.82220    333.69684
  380.0      0.002632    145.80507    326.51694
  380.0      0.002632    145.78746    321.04105
  378.0      0.002646    145.76935    318.17764
  377.0      0.002653    145.75073    318.40649
  376.0      0.002660    145.73163    321.86743
  378.0      0.002646    145.71204    328.38754
  383.0      0.002611    145.69197    337.50015
  390.0      0.002564    145.67142    348.49023
  400.0      0.002500    145.65038    360.60141
  411.0      0.002433    145.62886    373.29358
  423.0      0.002364    145.60687    386.41119
  434.0      0.002304    145.58440    400.02042
  443.0      0.002257    145.56146    413.90912
  449.0      0.002227    145.53807    427.13620
  452.0      0.002212    145.51421    437.84802
  451.0      0.002217    145.48987    443.71152
  446.0      0.002242    145.46507    442.89517
  438.0      0.002283    145.43983    435.04819
  427.0      0.002342    145.41412    421.61716
  415.0      0.002410    145.38800    405.16382
  401.0      0.002494    145.36140    388.34613
  386.0      0.002591    145.33435    373.20502
  371.0      0.002695    145.30687    360.99936
  360.0      0.002778    145.27896    352.25943
  349.0      0.002865    145.25060    346.94772
  340.0      0.002941    145.22185    344.51825
  334.0      0.002994    145.19263    343.94794
  329.0      0.003040    145.16299    343.83331
  325.0      0.003077    145.13297    342.67752
  321.0      0.003115    145.10251    339.39487
  316.0      0.003165    145.07164    333.69888
  311.0      0.003215    145.04036    326.39951
  306.0      0.003268    145.00870    318.67975
  299.0      0.003344    144.97662    311.81226
  294.0      0.003401    144.94415    306.80627
  292.0      0.003425    144.91130    304.32214
  294.0      0.003401    144.87807    304.71594
  300.0      0.003333    144.84447    308.09540
  309.0      0.003236    144.81047    314.32840
  320.0      0.003125    144.77609    322.99530
  331.0      0.003021    144.74136    333.33734
  343.0      0.002915    144.70627    344.29770
  354.0      0.002825    144.67084    354.71600
  364.0      0.002747    144.63501    363.73856
  374.0      0.002674    144.59888    371.11020
  384.0      0.002604    144.56239    377.11194
  390.0      0.002564    144.52557    382.09592
  394.0      0.002538    144.48842    385.96295
  394.0      0.002538    144.45093    388.01620
  391.0      0.002558    144.41313    387.29898
  385.0      0.002597    144.37502    383.24814
  375.0      0.002667    144.33658    376.14246
  363.0      0.002755    144.29785    366.99448
  349.0      0.002865    144.25880    356.98175
  335.0      0.002985    144.21948    346.95313
  323.0      0.003096    144.17987    337.28329
  315.0      0.003175    144.13995    328.05905
  311.0      0.003215    144.09981    319.36072
  309.0      0.003236    144.05934    311.31543
  307.0      0.003257    144.01863    303.94098
  302.0      0.003311    143.97766    297.66348
  295.0      0.003390    143.93642    290.69562
  286.0      0.003497    143.89496    282.96912
  276.0      0.00362     143.85323    274.03299
  263.0      0.00380     143.81126    263.91043
  250.0      0.00400     143.76910    253.06017
  237.0      0.00422     143.72668    242.11316
  224.0      0.00446     143.68407    231.63998
  213.0      0.00469     143.64124    222.00589
  206.0      0.00485     143.59819    213.51672
  200.0      0.00500     143.55496    205.96698
  196.0      0.00510     143.51152    199.41701
  192.0      0.00521     143.46790    193.81221
  188.0      0.00532     143.42410    189.02986
  184.0      0.00543     143.38013    185.26524
  182.0      0.00549     143.33598    181.81206
  180.0      0.00556     143.29170    178.87079
  178.0      0.00562     143.24725    176.35722
  177.0      0.00565     143.20265    174.19576
  176.0      0.00568     143.15790    172.32474
  176.0      0.00568     143.11302    170.69337
  174.0      0.00575     143.06804    169.25925
  173.0      0.00578     143.02292    168.14844
  173.0      0.00578     142.97766    167.08124
  172.0      0.00581     142.93233    166.07033
  171.0      0.00585     142.88689    165.16092
  170.0      0.00588     142.84137    164.33931
  170.0      0.00588     142.79575    163.59518
  169.0      0.00592     142.75003    162.91948
  170.0      0.00588     142.70425    162.30518
  170.0      0.00588     142.65842    161.74628
  169.0      0.00592     142.61252    161.23724
  170.0      0.00588     142.56659    160.77402
  170.0      0.00588     142.52057    160.35239
  169.0      0.00592     142.47453    159.96935
  167.0      0.00599     142.42847    159.62215
  165.0      0.00606     142.38237    159.61389
  165.0      0.00606     142.33629    159.33458
  165.0      0.00606     142.29016    159.08456
  164.0      0.00610     142.24403    158.86235
  164.0      0.00610     142.19792    158.66666
  165.0      0.00606     142.15181    158.49629
  166.0      0.00602     142.10573    158.35034
  166.0      0.00602     142.05968    158.22804
  165.0      0.00606     142.01366    158.12875
  165.0      0.00606     141.96767    158.05208
  164.0      0.00610     141.92171    157.99760
  164.0      0.00610     141.87582    157.96529
  163.0      0.00613     141.83000    157.95490
  163.0      0.00613     141.78423    157.96663
  162.0      0.00617     141.73857    158.11394
  162.0      0.00617     141.69295    158.17174
  161.0      0.00621     141.64745    158.25262
  160.0      0.00625     141.60204    158.35725
  160.0      0.00625     141.55670    158.48628
  160.0      0.00625     141.51149    158.64049
  159.0      0.00629     141.46642    159.10133
  158.0      0.00633     141.42146    159.31273
  158.0      0.00633     141.37663    159.55321
  158.0      0.00633     141.33192    159.82433
  159.0      0.00629     141.28738    160.12796
  159.0      0.00629     141.24300    160.46628
  159.0      0.00629     141.19878    160.84157
  160.0      0.00625     141.15471    161.25677
  160.0      0.00625     141.11079    161.71481
  160.0      0.00625     141.06709    162.21904
  160.0      0.00625     141.02357    162.77383
  161.0      0.00621     140.98024    163.38333
  161.0      0.00621     140.93710    164.05301
  160.0      0.00625     140.89418    164.78857
  159.0      0.00629     140.85147    165.73656
  159.0      0.00629     140.80899    166.21875
  160.0      0.00625     140.76675    167.20219
  161.0      0.00621     140.72470    168.28523
  161.0      0.00621     140.68294    169.47955
  164.0      0.00610     140.64142    170.79854
  166.0      0.00602     140.60013    172.25912
  168.0      0.00595     140.55913    173.88025
  170.0      0.00588     140.51837    175.68587
  172.0      0.00581     140.47791    177.70439
  175.0      0.00571     140.43773    179.97040
  178.0      0.00562     140.39781    182.52986
  182.0      0.00549     140.35823    185.43794
  186.0      0.00538     140.31891    188.57158
  190.0      0.00526     140.27992    192.42105
  194.0      0.00515     140.24124    196.90515
  198.0      0.00505     140.20287    202.17896
  202.0      0.00495     140.16484    208.43011
  206.0      0.00485     140.12714    215.89569
  212.0      0.00472     140.08975    224.85245
  221.0      0.00452     140.05275    235.64290
  232.0      0.00431     140.01607    248.58438
  245.0      0.00408     139.97977    264.07529
  264.0      0.00379     139.94382    282.50858
  288.0      0.003472    139.90823    304.23145
  318.0      0.003145    139.87302    329.49899
  356.0      0.002809    139.83820    358.40958
  401.0      0.002494    139.80376    390.70615
  450.0      0.002222    139.76973    425.56979
  498.0      0.002008    139.73607    461.40961
  542.0      0.001845    139.70282    495.45782
  574.0      0.001742    139.66998    524.01849
  591.0      0.001692    139.63757    543.13074
  592.0      0.001689    139.60556    550.03265
  576.0      0.001736    139.57397    544.44501
  548.0      0.001825    139.54283    528.77502
  512.0      0.001953    139.51212    507.08575
  475.0      0.002105    139.48184    483.58081
  445.0      0.002247    139.45201    461.55481
  424.0      0.002358    139.42264    443.12997
  415.0      0.002410    139.39372    429.34387
  416.0      0.002404    139.36526    420.32739
  422.0      0.002370    139.33728    415.35114
  431.0      0.002320    139.30975    413.38803
  437.0      0.002288    139.28270    412.28546
  436.0      0.002294    139.25613    409.66556
  429.0      0.002331    139.23004    403.37256
  414.0      0.002415    139.20447    392.23572
  393.0      0.002545    139.17935    376.46567
  368.0      0.002717    139.15474    357.41925
  343.0      0.002915    139.13065    336.89417
  317.0      0.003155    139.10704    316.47284
  294.0      0.003401    139.08397    297.27243
  276.0      0.00362     139.06139    279.89938
  261.0      0.00383     139.03934    264.61542
  249.0      0.00402     139.01781    251.37062
  239.0      0.00418     138.99680    240.21231
  230.0      0.00435     138.97632    230.89206
  223.0      0.00448     138.95638    223.19511
  216.0      0.00463     138.93697    216.89957
  211.0      0.00474     138.91811    211.77681
  207.0      0.00483     138.89977    207.59641
  203.0      0.00493     138.88200    204.14494
  200.0      0.00500     138.86476    200.97635
  197.0      0.00508     138.84808    198.46805
  194.0      0.00515     138.83199    196.27924
  191.0      0.00524     138.81641    194.37758
  189.0      0.00529     138.80142    192.76231
  187.0      0.00535     138.78699    191.43954
  185.0      0.00541     138.77312    190.41344
  182.0      0.00549     138.75983    189.68127
  181.0      0.00552     138.74710    189.23361
  181.0      0.00552     138.73495    189.05647
  181.0      0.00552     138.72337    189.13065
  181.0      0.00552     138.71239    189.43140
  180.0      0.00556     138.70197    189.80009
  179.0      0.00559     138.69214    190.46860
  179.0      0.00559     138.68291    191.28613
  179.0      0.00559     138.67424    192.25221
  179.0      0.00559     138.66618    193.38739
  178.0      0.00562     138.65871    194.72807
  179.0      0.00559     138.65182    196.31970
  180.0      0.00556     138.64554    198.20728
  182.0      0.00549     138.63985    200.43843
  185.0      0.00541     138.63475    203.06235
  190.0      0.00526     138.63025    206.13530
  194.0      0.00515     138.62636    209.72916
  197.0      0.00508     138.62305    213.93076
  200.0      0.00500     138.62035    218.85629
  204.0      0.00490     138.61826    224.65077
  208.0      0.00481     138.61676    231.38246
  214.0      0.00467     138.61586    239.63474
  220.0      0.00455     138.61557    249.33704
  228.0      0.00439     138.61588    260.94843
  240.0      0.00417     138.61679    274.85770
  255.0      0.00392     138.61832    291.49738
  271.0      0.00369     138.62044    311.18784
  291.0      0.003436    138.62317    334.71774
  319.0      0.003135    138.62650    362.39059
  357.0      0.002801    138.63043    394.56265
  410.0      0.002439    138.63498    431.39877
  474.0      0.002110    138.64011    472.74643
  546.0      0.001832    138.64586    517.80969
  621.0      0.001610    138.65221    564.85657
  687.0      0.001456    138.65915    611.05969
  736.0      0.001359    138.66670    652.20447
  766.0      0.001305    138.67485    683.72070
  772.0      0.001295    138.68359    701.82111
  757.0      0.001321    138.69293    705.55792
  725.0      0.001379    138.70288    697.06604
  681.0      0.001468    138.71341    681.01306
  642.0      0.001558    138.72453    662.31250
  612.0      0.001634    138.73625    645.02826
  597.0      0.001675    138.74855    631.61945
  595.0      0.001681    138.76146    622.98621
  605.0      0.001653    138.77492    618.78705
  622.0      0.001608    138.78899    617.89642
  639.0      0.001565    138.80363    618.82733
  652.0      0.001534    138.81885    619.94971
  656.0      0.001524    138.83466    619.54047
  653.0      0.001531    138.85104    615.95752
  645.0      0.001550    138.86798    608.14355
  631.0      0.001585    138.88551    596.21417
  615.0      0.001626    138.90359    581.52130
  599.0      0.001669    138.92224    566.07520
  585.0      0.001709    138.94145    551.66229
  573.0      0.001745    138.96123    539.18616
  564.0      0.001773    138.98155    528.47821
  554.0      0.001805    139.00244    518.46002
  544.0      0.001838    139.02386    507.70657
  531.0      0.001883    139.04584    495.17471
  515.0      0.001942    139.06836    480.79120
  496.0      0.002016    139.09140    465.49121
  478.0      0.002092    139.11501    450.84760
  462.0      0.002165    139.13911    438.46054
  453.0      0.002208    139.16376    429.56708
  447.0      0.002237    139.18895    424.90860
  446.0      0.002242    139.21463    424.76382
  449.0      0.002227    139.24084    428.96930
  452.0      0.002212    139.26755    436.89581
  457.0      0.002188    139.29475    447.35260
  463.0      0.002160    139.32249    458.52417
  466.0      0.002146    139.35071    468.04007
  466.0      0.002146    139.37941    473.43005
  463.0      0.002160    139.40863    472.87155
  458.0      0.002183    139.43829    465.93546
  450.0      0.002222    139.46846    453.76169
  440.0      0.002273    139.49908    438.52823
  431.0      0.002320    139.53018    422.65930
  422.0      0.002370    139.56175    408.21057
  413.0      0.002421    139.59377    396.63016
  406.0      0.002463    139.62624    388.78311
  400.0      0.002500    139.65915    385.09137
  398.0      0.002513    139.69250    385.60883
  398.0      0.002513    139.72630    390.06720
  402.0      0.002488    139.76051    397.86655
  407.0      0.002457    139.79517    408.11139
  412.0      0.002427    139.83022    419.70828
  419.0      0.002387    139.86568    431.59845
  424.0      0.002358    139.90157    442.90991
  430.0      0.002326    139.93784    452.91934
  435.0      0.002299    139.97449    461.17068
  436.0      0.002294    140.01154    465.66095
  435.0      0.002299    140.04898    465.34674
  430.0      0.002326    140.08678    459.18839
  422.0      0.002370    140.12495    447.21564
  409.0      0.002445    140.16347    430.69302
  394.0      0.002538    140.20235    411.69662
  380.0      0.002632    140.24159    392.37033
  365.0      0.002740    140.28114    374.44571
  353.0      0.002833    140.32104    359.04544
  342.0      0.002924    140.36125    346.71799
  334.0      0.002994    140.40179    337.57465
  327.0      0.003058    140.44266    331.33978
  321.0      0.003115    140.48383    327.39774
  318.0      0.003145    140.52525    324.98599
  313.0      0.003195    140.56702    322.49368
  306.0      0.003268    140.60901    318.84216
  300.0      0.003333    140.65131    313.06516
  293.0      0.003413    140.69386    304.83505
  285.0      0.00351     140.73668    294.52939
  278.0      0.00360     140.77975    282.97522
  271.0      0.00369     140.82306    271.10712
  264.0      0.00379     140.86659    259.67871
  256.0      0.00391     140.91039    249.66602
  247.0      0.00405     140.95435    240.39349
  240.0      0.00417     140.99855    232.41037
  232.0      0.00431     141.04295    225.69171
  227.0      0.00441     141.08754    220.12985
  222.0      0.00450     141.13232    215.58199
  219.0      0.00457     141.17726    211.89206
  215.0      0.00465     141.22240    208.91129
  213.0      0.00469     141.26768    206.51083
  212.0      0.00472     141.31311    204.55881
  212.0      0.00472     141.35872    202.90164
  209.0      0.00478     141.40442    201.35327
  207.0      0.00483     141.45026    199.72095
  204.0      0.00490     141.49620    197.86398
  201.0      0.00498     141.54227    195.74181
  197.0      0.00508     141.58846    193.66045
  193.0      0.00518     141.63470    191.28297
  189.0      0.00529     141.68103    188.97906
  185.0      0.00541     141.72745    186.84856
  182.0      0.00549     141.77394    184.93922
  180.0      0.00556     141.82047    183.26199
  179.0      0.00559     141.86705    181.80624
  179.0      0.00559     141.91367    180.54968
  180.0      0.00556     141.96030    179.45979
  180.0      0.00556     142.00697    178.48215
  179.0      0.00559     142.05365    177.53955
  177.0      0.00565     142.10033    176.07915
  175.0      0.00571     142.14699    174.96245
  173.0      0.00578     142.19363    173.69322
  170.0      0.00588     142.24028    172.35820
  167.0      0.00599     142.28685    170.89955
  164.0      0.00610     142.33339    169.44958
  162.0      0.00617     142.37990    168.06618
  161.0      0.00621     142.42630    166.78780
  160.0      0.00625     142.47266    165.63257
  160.0      0.00625     142.51892    164.60600
  159.0      0.00629     142.56509    163.70506
  158.0      0.00633     142.61118    162.92140
  157.0      0.00637     142.65714    162.24529
  155.0      0.00645     142.70297    161.43227
  154.0      0.00649     142.74869    160.94096
  154.0      0.00649     142.79425    160.52563
  154.0      0.00649     142.83969    160.17677
  153.0      0.00654     142.88496    159.88676
  154.0      0.00649     142.93005    159.67899
  154.0      0.00649     142.97499    159.48735
  155.0      0.00645     143.01970    159.33769
  155.0      0.00645     143.06425    159.22633
  154.0      0.00649     143.10858    159.15085
  152.0      0.00658     143.15269    159.10950
  151.0      0.00662     143.19661    159.10104
  151.0      0.00662     143.24026    159.12500
  151.0      0.00662     143.28368    159.18143
  151.0      0.00662     143.32684    159.27074
  152.0      0.00658     143.36974    159.39403
  154.0      0.00649     143.41238    159.55278
  155.0      0.00645     143.45474    159.74254
  155.0      0.00645     143.49678    159.97871
  157.0      0.00637     143.53854    160.25816
  158.0      0.00633     143.57999    160.58505
  158.0      0.00633     143.62114    160.96461
  159.0      0.00629     143.66194    161.40312
  160.0      0.00625     143.70239    161.90929
  162.0      0.00617     143.74252    162.49318
  163.0      0.00613     143.78230    163.16867
  165.0      0.00606     143.82170    163.95279
  167.0      0.00599     143.86072    164.86710
  168.0      0.00595     143.89937    165.93970
  170.0      0.00588     143.93761    167.20422
  172.0      0.00581     143.97548    168.69995
  175.0      0.00571     144.01291    170.48289
  177.0      0.00565     144.04993    172.60710
  180.0      0.00556     144.08653    175.13928
  184.0      0.00543     144.12267    178.14909
  188.0      0.00532     144.15839    181.71239
  193.0      0.00518     144.19365    185.90082
  199.0      0.00503     144.22844    190.77693
  205.0      0.00488     144.26276    196.38768
  211.0      0.00474     144.29657    202.73671
  216.0      0.00463     144.32994    210.06296
  222.0      0.00450     144.36279    217.61179
  227.0      0.00441     144.39513    225.34644
  232.0      0.00431     144.42696    232.74557
  233.0      0.00429     144.45825    239.09392
  234.0      0.00427     144.48901    243.62222
  235.0      0.00426     144.51926    245.73250
  235.0      0.00426     144.54892    245.25414
  234.0      0.00427     144.57805    242.53084
  233.0      0.00429     144.60660    238.28406
  232.0      0.00431     144.63458    233.34499
  230.0      0.00435     144.66199    228.44157
  228.0      0.00439     144.68878    224.09445
  225.0      0.00444     144.71500    220.60936
  223.0      0.00448     144.74060    218.11992
  220.0      0.00455     144.76558    216.75993
  218.0      0.00459     144.78996    216.09801
  216.0      0.00463     144.81371    216.01314
  214.0      0.00467     144.83681    216.12074
  212.0      0.00472     144.85927    215.96278
  210.0      0.00476     144.88107    215.10907
  210.0      0.00476     144.90224    212.68765
  209.0      0.00478     144.92271    209.89366
  206.0      0.00485     144.94254    206.33156
  205.0      0.00488     144.96165    202.34229
  202.0      0.00495     144.98010    198.26178
  200.0      0.00500     144.99785    194.35321
  197.0      0.00508     145.01491    190.78531
  195.0      0.00513     145.03125    187.64580
  192.0      0.00521     145.04688    184.96834
  190.0      0.00526     145.06178    182.63089
  187.0      0.00535     145.07596    180.86809
  186.0      0.00538     145.08940    179.52580
  185.0      0.00541     145.10211    178.57779
  185.0      0.00541     145.11406    177.99507
  186.0      0.00538     145.12527    177.44873
  187.0      0.00535     145.13571    177.51942
  188.0      0.00532     145.14540    177.88101
  189.0      0.00529     145.15431    178.51123
  191.0      0.00524     145.16245    179.38443
  195.0      0.00513     145.16980    180.47115
  197.0      0.00508     145.17636    181.72220
  199.0      0.00503     145.18214    183.07364
  201.0      0.00498     145.18712    184.27556
  202.0      0.00495     145.19128    185.48763
  204.0      0.00490     145.19466    186.59406
  208.0      0.00481     145.19720    187.49348
  210.0      0.00476     145.19893    188.21954
  213.0      0.00469     145.19984    188.85983
  215.0      0.00465     145.19992    189.53052
  217.0      0.00461     145.19917    190.34760
  220.0      0.00455     145.19759    191.40376
  224.0      0.00446     145.19514    192.77492
  228.0      0.00439     145.19188    194.51563
  232.0      0.00431     145.18774    196.67049
  235.0      0.00426     145.18277    199.28761
  239.0      0.00418     145.17694    202.39969
  245.0      0.00408     145.17024    205.74437
  252.0      0.00397     145.16267    209.99040
  260.0      0.00385     145.15425    214.88794
  270.0      0.00370     145.14494    220.55759
  279.0      0.00358     145.13477    227.14171
  286.0      0.003497    145.12370    234.86929
  294.0      0.003401    145.11177    243.98346
  304.0      0.003289    145.09897    254.74893
  314.0      0.003185    145.08524    267.46579
  324.0      0.003086    145.07065    282.33640
  334.0      0.002994    145.05516    299.57382
  346.0      0.002890    145.03876    319.22607
  357.0      0.002801    145.02150    341.17853
  370.0      0.002703    145.00331    365.11597
  383.0      0.002611    144.98424    390.04865
  395.0      0.002532    144.96423    414.88754
  406.0      0.002463    144.94334    437.49188
  417.0      0.002398    144.92157    455.51157
  426.0      0.002347    144.89885    466.87689
  432.0      0.002315    144.87524    470.44980
  437.0      0.002288    144.85069    466.38797
  440.0      0.002273    144.82527    457.30334
  440.0      0.002273    144.79893    445.08426
  436.0      0.002294    144.77165    432.41977
  430.0      0.002326    144.74350    421.36774
  424.0      0.002358    144.71437    413.29834
  416.0      0.002404    144.68437    409.06241
  411.0      0.002433    144.65347    409.03998
  408.0      0.002451    144.62160    413.25287
  409.0      0.002445    144.58887    421.36005
  412.0      0.002427    144.55516    432.68924
  420.0      0.002381    144.52057    446.21286
  429.0      0.002331    144.48511    460.75519
  441.0      0.002268    144.44865    475.35895
  457.0      0.002188    144.41133    489.34567
  475.0      0.002105    144.37306    503.16367
  495.0      0.002020    144.33388    517.24799
  516.0      0.001938    144.29387    531.74860
  536.0      0.001866    144.25285    546.49304
  551.0      0.001815    144.21098    560.15137
  560.0      0.001786    144.16814    570.55737
  564.0      0.001773    144.12442    575.13574
  557.0      0.001795    144.07985    571.92206
  541.0      0.001848    144.03433    560.39282
  518.0      0.001931    143.98790    541.83276
  492.0      0.002033    143.94058    518.73120
  466.0      0.002146    143.89235    494.02368
  443.0      0.002257    143.84329    470.23087
  424.0      0.002358    143.79327    449.09055
  409.0      0.002445    143.74240    431.70700
  399.0      0.002506    143.69060    418.47610
  395.0      0.002532    143.63792    409.36630
  394.0      0.002538    143.58444    403.88333
  393.0      0.002545    143.52998    401.09866
  391.0      0.002558    143.47473    399.67474
  388.0      0.002577    143.41853    398.00861
  383.0      0.002611    143.36151    394.43744
  375.0      0.002667    143.30368    387.76389
  365.0      0.002740    143.24489    377.59024
  354.0      0.002825    143.18532    364.46890
  342.0      0.002924    143.12482    349.50171
  328.0      0.003049    143.06354    333.99240
  313.0      0.003195    143.00145    319.04373
  299.0      0.003344    142.93843    305.35431
  287.0      0.003484    142.87465    293.37125
  278.0      0.00360     142.80997    283.19925
  271.0      0.00369     142.74451    274.77643
  266.0      0.00376     142.67830    267.85065
  261.0      0.00383     142.61116    261.99893
  256.0      0.00391     142.54329    256.78174
  252.0      0.00397     142.47455    251.69800
  248.0      0.00403     142.40504    246.39647
  242.0      0.00413     142.33484    240.74812
  236.0      0.00424     142.26370    234.82930
  230.0      0.00435     142.19189    228.89604
  224.0      0.00446     142.11922    223.20830
  218.0      0.00459     142.04581    218.00175
  214.0      0.00467     141.97177    213.42386
  210.0      0.00476     141.89680    209.53053
  209.0      0.00478     141.82120    206.33939
  209.0      0.00478     141.74475    203.79755
  209.0      0.00478     141.66759    201.81723
  207.0      0.00483     141.58981    200.25732
  206.0      0.00485     141.51123    198.92529
  204.0      0.00490     141.43196    197.60536
  202.0      0.00495     141.35194    196.08272
  200.0      0.00500     141.27124    194.21173
  197.0      0.00508     141.18994    191.95424
  195.0      0.00513     141.10786    189.37254
  191.0      0.00524     141.02515    186.68231
  189.0      0.00529     140.94173    183.88547
  185.0      0.00541     140.85765    181.18159
  182.0      0.00549     140.77304    178.65546
  179.0      0.00559     140.68762    176.34563
  175.0      0.00571     140.60170    174.27711
  174.0      0.00575     140.51503    172.44550
  171.0      0.00585     140.42783    170.84384
  169.0      0.00592     140.34009    169.45691
  169.0      0.00592     140.25159    168.26265
  167.0      0.00599     140.16263    167.24582
  166.0      0.00602     140.07297    166.38580
  164.0      0.00610     139.98282    165.66739
  162.0      0.00617     139.89218    165.07555
  161.0      0.00621     139.80083    164.59573
  160.0      0.00625     139.70905    164.21875
  159.0      0.00629     139.61662    163.97092
  158.0      0.00633     139.52374    163.77527
  158.0      0.00633     139.43044    163.66257
  158.0      0.00633     139.33647    163.62990
  158.0      0.00633     139.24213    163.67635
  158.0      0.00633     139.14717    163.80232
  157.0      0.00637     139.05182    164.00955
  156.0      0.00641     138.95610    164.30067
  156.0      0.00641     138.85974    164.74728
  156.0      0.00641     138.76308    165.22279
  157.0      0.00637     138.66585    165.80132
  160.0      0.00625     138.56827    166.49149
  163.0      0.00613     138.47038    167.30455
  166.0      0.00602     138.37190    168.25775
  167.0      0.00599     138.27318    169.36696
  168.0      0.00595     138.17393    170.65794
  169.0      0.00592     138.07436    172.15811
  169.0      0.00592     137.97456    173.90286
  168.0      0.00595     137.87428    175.94431
  168.0      0.00595     137.77377    178.33522
  169.0      0.00592     137.67279    181.03453
  171.0      0.00585     137.57153    184.36743
  175.0      0.00571     137.47011    188.31763
  179.0      0.00559     137.36827    193.02493
  186.0      0.00538     137.26619    198.65492
  193.0      0.00518     137.16379    205.32034
  203.0      0.00493     137.06113    213.22229
  211.0      0.00474     136.95837    222.53970
  222.0      0.00450     136.85519    233.48547
  237.0      0.00422     136.75192    246.19730
  255.0      0.00392     136.64836    260.83206
  276.0      0.00362     136.54460    277.41623
  302.0      0.003311    136.44078    295.84991
  330.0      0.003030    136.33661    315.87909
  358.0      0.002793    136.23242    336.80219
  385.0      0.002597    136.12793    357.50769
  406.0      0.002463    136.02341    376.48282
  418.0      0.002392    135.91884    391.99780
  423.0      0.002364    135.81398    401.67111
  419.0      0.002387    135.70914    404.56616
  408.0      0.002451    135.60410    400.68768
  391.0      0.002558    135.49904    391.24469
  371.0      0.002695    135.39404    378.22095
  350.0      0.002857    135.28879    363.67923
  332.0      0.003012    135.18362    349.43387
  315.0      0.003175    135.07831    336.71283
  304.0      0.003289    134.97305    326.29474
  299.0      0.003344    134.86790    318.51697
  299.0      0.003344    134.76256    313.36008
  300.0      0.003333    134.65739    310.54312
  304.0      0.003289    134.55211    309.46463
  306.0      0.003268    134.44698    309.23993
  308.0      0.003247    134.34200    308.74994
  307.0      0.003257    134.23689    306.96313
  302.0      0.003311    134.13202    302.68439
  291.0      0.003436    134.02708    295.64532
  279.0      0.00358     133.92233    286.09079
  264.0      0.00379     133.81786    274.74225
  250.0      0.00400     133.71330    262.45712
  236.0      0.00424     133.60902    250.07933
  223.0      0.00448     133.50478    238.16234
  212.0      0.00472     133.40074    227.12718
  203.0      0.00493     133.29703    217.14687
  195.0      0.00513     133.19337    208.37627
  189.0      0.00529     133.08997    200.57478
  184.0      0.00543     132.98674    193.78239
  179.0      0.00559     132.88374    187.92270
  175.0      0.00571     132.78114    182.89764
  171.0      0.00585     132.67867    178.59230
  167.0      0.00599     132.57649    174.92198
  164.0      0.00610     132.47456    171.78732
  160.0      0.00625     132.37292    169.11244
  158.0      0.00633     132.27173    166.82625
  155.0      0.00645     132.17067    164.86140
  154.0      0.00649     132.07008    163.17265
  152.0      0.00658     131.96971    161.70615
  153.0      0.00654     131.86978    160.44641
  153.0      0.00654     131.77032    159.35867
  153.0      0.00654     131.67105    158.41855
  153.0      0.00654     131.57233    157.61218
  153.0      0.00654     131.47386    156.98723
  152.0      0.00658     131.37590    156.41083
  152.0      0.00658     131.27846    155.93745
  153.0      0.00654     131.18129    155.56036
  153.0      0.00654     131.08470    155.27737
  153.0      0.00654     130.98845    155.08563
  153.0      0.00654     130.89275    154.98518
  154.0      0.00649     130.79764    154.97664
  155.0      0.00645     130.70285    155.06244
  155.0      0.00645     130.60870    155.24652
  156.0      0.00641     130.51497    155.14131
  157.0      0.00637     130.42183    155.54668
  157.0      0.00637     130.32933    156.07460
  158.0      0.00633     130.23723    156.74091
  161.0      0.00621     130.14581    157.56210
  165.0      0.00606     130.05487    158.56395
  167.0      0.00599     129.96454    159.77486
  169.0      0.00592     129.87498    161.23157
  172.0      0.00581     129.78584    162.98547
  174.0      0.00575     129.69745    165.08955
  176.0      0.00568     129.60956    167.61772
  180.0      0.00556     129.52237    170.64734
  185.0      0.00541     129.43594    174.26843
  190.0      0.00526     129.35008    178.59570
  196.0      0.00510     129.26492    183.53055
  202.0      0.00495     129.18044    189.60072
  209.0      0.00478     129.09663    196.70961
  217.0      0.00461     129.01366    204.95276
  224.0      0.00446     128.93129    214.43069
  232.0      0.00431     128.84969    225.14368
  239.0      0.00418     128.76878    237.05695
  248.0      0.00403     128.68864    249.95215
  256.0      0.00391     128.60936    263.41245
  265.0      0.00377     128.53070    276.79092
  272.0      0.00368     128.45294    288.58307
  279.0      0.00358     128.37585    298.56415
  284.0      0.00352     128.29964    305.05441
  288.0      0.003472    128.22429    307.28101
  289.0      0.003460    128.14963    305.17438
  286.0      0.003497    128.07590    299.41931
  282.0      0.00355     128.00290    291.19385
  276.0      0.00362     127.93082    281.83163
  270.0      0.00370     127.85964    272.49139
  263.0      0.00380     127.78920    263.99152
  257.0      0.00389     127.71973    256.88681
  252.0      0.00397     127.65105    251.42570
  248.0      0.00403     127.58331    247.67021
  245.0      0.00408     127.51652    245.48637
  242.0      0.00413     127.45051    244.31938
  241.0      0.00415     127.38551    244.16740
  240.0      0.00417     127.32133    244.13519
  238.0      0.00420     127.25814    243.48831
  236.0      0.00424     127.19594    241.56682
  234.0      0.00427     127.13457    237.95895
  230.0      0.00435     127.07423    232.64734
  225.0      0.00444     127.01476    225.94652
  220.0      0.00455     126.95631    218.39565
  214.0      0.00467     126.89889    210.55074
  208.0      0.00481     126.84233    202.83984
  201.0      0.00498     126.78683    195.59380
  193.0      0.00518     126.73225    188.97462
  187.0      0.00535     126.67868    183.07494
  183.0      0.00546     126.62619    177.85040
  179.0      0.00559     126.57465    173.38602
  177.0      0.00565     126.52415    169.58385
  174.0      0.00575     126.47461    166.37137
  171.0      0.00585     126.42612    163.68100
  169.0      0.00592     126.37872    161.43279
  167.0      0.00599     126.33231    159.53596
  164.0      0.00610     126.28693    157.91222
  162.0      0.00617     126.24260    156.48196
  160.0      0.00625     126.19932    155.18961
  158.0      0.00633     126.15715    154.00150
  157.0      0.00637     126.11597    152.90359
  156.0      0.00641     126.07590    151.90472
  156.0      0.00641     126.03687    151.01469
  156.0      0.00641     125.99891    150.24654
  156.0      0.00641     125.96209    149.57729
  154.0      0.00649     125.92627    149.07063
  153.0      0.00654     125.89159    148.69685
  153.0      0.00654     125.85796    148.45256
  153.0      0.00654     125.82545    148.33357
  154.0      0.00649     125.79406    148.33298
  155.0      0.00645     125.76371    148.44225
  156.0      0.00641     125.73451    148.65135
  157.0      0.00637     125.70638    148.95177
  158.0      0.00633     125.67937    149.33932
  158.0      0.00633     125.65349    149.81955
  157.0      0.00637     125.62868    150.41296
  156.0      0.00641     125.60502    151.14948
  156.0      0.00641     125.58244    152.07109
  158.0      0.00633     125.56102    153.22127
  159.0      0.00629     125.54072    154.64450
  161.0      0.00621     125.52151    156.39011
  163.0      0.00613     125.50343    158.49611
  167.0      0.00599     125.48647    161.00652
  170.0      0.00588     125.47065    163.95032
  172.0      0.00581     125.45598    167.34616
  173.0      0.00578     125.44239    171.20686
  174.0      0.00575     125.42995    175.49252
  175.0      0.00571     125.41862    180.13345
  176.0      0.00568     125.40843    184.96938
  178.0      0.00562     125.39938    189.75124
  181.0      0.00552     125.39144    194.15005
  184.0      0.00543     125.38464    197.75098
  187.0      0.00535     125.37895    200.18942
  189.0      0.00529     125.37440    201.23734
  191.0      0.00524     125.37097    200.91499
  192.0      0.00521     125.36867    199.48021
  193.0      0.00518     125.36749    197.35097
  192.0      0.00521     125.36744    194.97284
  190.0      0.00526     125.36851    192.74284
  188.0      0.00532     125.37069    190.95721
  187.0      0.00535     125.37399    189.80879
  187.0      0.00535     125.37842    189.41718
  187.0      0.00535     125.38395    189.83188
  186.0      0.00538     125.39061    191.04698
  188.0      0.00532     125.39835    192.99847
  189.0      0.00529     125.40723    195.57265
  192.0      0.00521     125.41718    198.58582
  195.0      0.00513     125.42827    201.82837
  199.0      0.00503     125.44044    205.07884
  203.0      0.00493     125.45370    208.16956
  207.0      0.00483     125.46806    211.02342
  212.0      0.00472     125.48351    213.60852
  216.0      0.00463     125.50005    215.90718
  221.0      0.00452     125.51766    217.82375
  223.0      0.00448     125.53635    219.17317
  223.0      0.00448     125.55613    219.72420
  222.0      0.00450     125.57695    219.29250
  218.0      0.00459     125.59887    217.85306
  215.0      0.00465     125.62183    215.58492
  210.0      0.00476     125.64584    212.82616
  206.0      0.00485     125.67093    209.96474
  202.0      0.00495     125.69702    207.37564
  199.0      0.00503     125.72421    205.34268
  197.0      0.00508     125.75240    204.07285
  197.0      0.00508     125.78159    203.69470
  198.0      0.00505     125.81187    204.28314
  200.0      0.00500     125.84313    205.87093
  203.0      0.00493     125.87544    208.55524
  206.0      0.00485     125.90875    212.10376
  210.0      0.00476     125.94299    216.53287
  215.0      0.00465     125.97831    221.75708
  220.0      0.00455     126.01457    227.66766
  226.0      0.00442     126.05186    234.23518
  232.0      0.00431     126.09012    241.50140
  240.0      0.00417     126.12929    249.61949
  250.0      0.00400     126.16946    258.84406
  263.0      0.00380     126.21059    269.37979
  277.0      0.00361     126.25268    281.39978
  293.0      0.003413    126.29570    294.87350
  311.0      0.003215    126.33961    309.54239
  327.0      0.003058    126.38450    324.88879
  343.0      0.002915    126.43028    339.93903
  355.0      0.002817    126.47700    353.44031
  363.0      0.002755    126.52461    363.88919
  366.0      0.002732    126.57307    370.00830
  365.0      0.002740    126.62249    370.96136
  360.0      0.002778    126.67271    366.60785
  351.0      0.002849    126.72388    358.48676
  340.0      0.002941    126.77587    347.78015
  329.0      0.003040    126.82867    336.05652
  318.0      0.003145    126.88239    324.61722
  309.0      0.003236    126.93687    314.47446
  301.0      0.003322    126.99226    306.23108
  297.0      0.003367    127.04841    300.23318
  297.0      0.003367    127.10532    296.57324
  299.0      0.003344    127.16312    295.13699
  303.0      0.003300    127.22164    295.63208
  307.0      0.003257    127.28102    297.56137
  311.0      0.003215    127.34111    300.23578
  315.0      0.003175    127.40190    302.84500
  318.0      0.003145    127.46355    304.61716
  319.0      0.003135    127.52586    304.85492
  317.0      0.003155    127.58898    303.71432
  313.0      0.003195    127.65277    301.32892
  309.0      0.003236    127.71720    298.26614
  303.0      0.003300    127.78245    295.13684
  299.0      0.003344    127.84830    292.42542
  296.0      0.003378    127.91492    290.33707
  292.0      0.003425    127.98213    288.77866
  287.0      0.003484    128.04996    287.36740
  283.0      0.00353     128.11853    285.51785
  279.0      0.00358     128.18767    282.61752
  275.0      0.00364     128.25751    278.20978
  271.0      0.00369     128.32793    272.18747
  267.0      0.00375     128.39886    264.81879
  261.0      0.00383     128.47047    256.60953
  255.0      0.00392     128.54260    248.19914
  250.0      0.00400     128.61540    240.12157
  245.0      0.00408     128.68872    232.80191
  240.0      0.00417     128.76248    226.49823
  234.0      0.00427     128.83688    221.31702
  229.0      0.00437     128.91177    217.29247
  225.0      0.00444     128.98720    214.34703
  220.0      0.00455     129.06313    212.33853
  218.0      0.00459     129.13943    211.03470
  216.0      0.00463     129.21637    210.11768
  214.0      0.00467     129.29366    209.65160
  211.0      0.00474     129.37148    208.36026
  209.0      0.00478     129.44972    206.35698
  207.0      0.00483     129.52829    203.47551
  204.0      0.00490     129.60742    199.73430
  202.0      0.00495     129.68684    195.33701
  200.0      0.00500     129.76677    190.55185
  197.0      0.00508     129.84700    185.66422
  193.0      0.00518     129.92752    180.89958
  188.0      0.00532     130.00856    176.39525
  184.0      0.00543     130.08983    172.25079
  179.0      0.00559     130.17152    168.49472
  175.0      0.00571     130.25348    165.13940
  171.0      0.00585     130.33566    162.17172
  167.0      0.00599     130.41827    159.55766
  164.0      0.00610     130.50107    157.27351
  162.0      0.00617     130.58426    155.38802
  160.0      0.00625     130.66762    153.65558
  159.0      0.00629     130.75114    152.37331
  158.0      0.00633     130.83505    151.06352
  157.0      0.00637     130.91908    149.92273
  157.0      0.00637     131.00342    148.92363
  156.0      0.00641     131.08788    148.04663
  157.0      0.00637     131.17244    147.27368
  158.0      0.00633     131.25734    146.58725
  158.0      0.00633     131.34227    145.97653
  158.0      0.00633     131.42747    145.42960
  158.0      0.00633     131.51276    144.93863
  157.0      0.00637     131.59802    144.49664
  155.0      0.00645     131.68358    144.09653
  153.0      0.00654     131.76912    143.73453
  151.0      0.00662     131.85487    143.40570
  150.0      0.00667     131.94064    143.10722
  149.0      0.00671     132.02637    142.88994
  147.0      0.00680     132.11224    142.64354
  148.0      0.00676     132.19814    142.41980
  147.0      0.00680     132.28407    142.21626
  147.0      0.00680     132.37003    142.03166
  148.0      0.00676     132.45587    141.66245
  148.0      0.00676     132.54181    141.51282
  147.0      0.00680     132.62769    141.37798
  147.0      0.00680     132.71356    141.25650
  147.0      0.00680     132.79939    141.18150
  146.0      0.00685     132.88504    141.08484
  146.0      0.00685     132.97078    140.99892
  146.0      0.00685     133.05632    140.92328
  146.0      0.00685     133.14186    140.85712
  147.0      0.00680     133.22723    140.79984
  147.0      0.00680     133.31239    140.75107
  147.0      0.00680     133.39760    140.71007
  147.0      0.00680     133.48253    140.67650
  147.0      0.00680     133.56741    140.64998
  146.0      0.00685     133.65207    140.63010
  145.0      0.00690     133.73647    140.51479
  144.0      0.00694     133.82082    140.50815
  143.0      0.00699     133.90486    140.50716
  143.0      0.00699     133.98880    140.66386
  143.0      0.00699     134.07245    140.67491
  143.0      0.00699     134.15579    140.69093
  143.0      0.00699     134.23903    140.72855
  143.0      0.00699     134.32188    140.75409
  144.0      0.00694     134.40460    140.78404
  144.0      0.00694     134.48697    140.81813
  143.0      0.00699     134.56897    140.85632
  142.0      0.00704     134.65082    140.89848
  141.0      0.00709     134.73225    140.94446
  139.0      0.00719     134.81346    140.99426
  138.0      0.00725     134.89432    141.04771
  138.0      0.00725     134.97469    141.10455
  138.0      0.00725     135.05487    141.16505
  138.0      0.00725     135.13458    141.22894
  138.0      0.00725     135.21404    141.29120
  139.0      0.00719     135.29308    141.36194
  139.0      0.00719     135.37161    141.51163
  139.0      0.00719     135.44987    141.58974
  139.0      0.00719     135.52766    141.80167
  139.0      0.00719     135.60507    141.88771
  138.0      0.00725     135.68205    141.97710
  137.0      0.00730     135.75850    142.06967
  137.0      0.00730     135.83459    142.16579
  138.0      0.00725     135.91019    142.26529
  139.0      0.00719     135.98535    142.36835
  140.0      0.00714     136.06004    142.47493
  141.0      0.00709     136.13414    142.58501
  142.0      0.00704     136.20789    142.69902
  143.0      0.00699     136.28102    142.81671
  143.0      0.00699     136.35374    142.93851
  143.0      0.00699     136.42589    143.06169
  143.0      0.00699     136.49744    143.19165
  142.0      0.00704     136.56859    143.32613
  141.0      0.00709     136.63908    143.46512
  139.0      0.00719     136.70912    143.60907
  138.0      0.00725     136.77855    143.75795
  138.0      0.00725     136.84734    143.97755
  137.0      0.00730     136.91568    144.13806
  137.0      0.00730     136.98334    144.30432
  138.0      0.00725     137.05049    144.47707
  138.0      0.00725     137.11700    144.65640
  139.0      0.00719     137.18285    144.84264
  141.0      0.00709     137.24820    145.03671
  142.0      0.00704     137.31284    145.23872
  142.0      0.00704     137.37694    145.44968
  143.0      0.00699     137.44035    145.66992
  144.0      0.00694     137.50307    145.90002
  143.0      0.00699     137.56525    146.14145
  143.0      0.00699     137.62669    146.39445
  144.0      0.00694     137.68758    146.58769
  144.0      0.00694     137.74773    146.86850
  144.0      0.00694     137.80716    147.34142
  146.0      0.00685     137.86603    147.65651
  147.0      0.00680     137.92415    147.98979
  149.0      0.00671     137.98164    148.34407
  150.0      0.00667     138.03842    148.72101
  151.0      0.00662     138.09444    149.12291
  153.0      0.00654     138.14981    149.55409
  153.0      0.00654     138.20445    150.01707
  154.0      0.00649     138.25844    150.51744
  155.0      0.00645     138.31169    151.05969
  155.0      0.00645     138.36415    151.65001
  156.0      0.00641     138.41595    152.29817
  156.0      0.00641     138.46701    153.01222
  157.0      0.00637     138.51735    153.80595
  159.0      0.00629     138.56696    154.65610
  160.0      0.00625     138.61575    155.65311
  163.0      0.00613     138.66389    156.78398
  164.0      0.00610     138.71123    158.07008
  165.0      0.00606     138.75786    159.63150
  167.0      0.00599     138.80371    161.32108
  170.0      0.00588     138.84877    163.26012
  173.0      0.00578     138.89314    165.49185
  176.0      0.00568     138.93668    167.98230
  178.0      0.00562     138.97952    170.90955
  181.0      0.00552     139.02155    174.23672
  184.0      0.00543     139.06277    177.98932
  187.0      0.00535     139.10329    182.19360
  189.0      0.00529     139.14297    186.83133
  192.0      0.00521     139.18195    191.87088
  195.0      0.00513     139.22009    197.20757
  198.0      0.00505     139.25743    202.66701
  201.0      0.00498     139.29407    208.00151
  202.0      0.00495     139.32985    212.84164
  205.0      0.00488     139.36490    216.78946
  208.0      0.00481     139.39912    219.45630
  210.0      0.00476     139.43254    220.59962
  210.0      0.00476     139.46523    220.19896
  210.0      0.00476     139.49707    218.46716
  209.0      0.00478     139.52818    215.74757
  207.0      0.00483     139.55846    212.55351
  205.0      0.00488     139.58792    209.25896
  204.0      0.00490     139.61665    206.17317
  202.0      0.00495     139.64455    203.52464
  199.0      0.00503     139.67169    201.43848
  196.0      0.00510     139.69801    199.97823
  193.0      0.00518     139.72351    199.14444
  190.0      0.00526     139.74828    198.88496
  187.0      0.00535     139.77222    199.09894
  186.0      0.00538     139.79539    199.63148
  184.0      0.00543     139.81776    200.27570
  183.0      0.00546     139.83934    200.79295
  181.0      0.00552     139.86012    200.67513
  181.0      0.00552     139.88013    200.30637
  180.0      0.00556     139.89937    199.33937
  180.0      0.00556     139.91780    197.82877
  179.0      0.00559     139.93542    195.92413
  178.0      0.00562     139.95230    193.80809
  176.0      0.00568     139.96840    191.66891
  174.0      0.00575     139.98372    189.64871
  173.0      0.00578     139.99826    187.85457
  171.0      0.00585     140.01199    186.35129
  170.0      0.00588     140.02499    185.17029
  170.0      0.00588     140.03722    184.33160
  169.0      0.00592     140.04868    183.83849
  169.0      0.00592     140.05934    183.69142
  169.0      0.00592     140.06926    183.88744
  169.0      0.00592     140.07843    184.42647
  171.0      0.00585     140.08684    185.17068
  172.0      0.00581     140.09448    186.40994
  174.0      0.00575     140.10138    188.01747
  175.0      0.00571     140.10751    190.01610
  177.0      0.00565     140.11293    192.44783
  179.0      0.00559     140.11758    195.35460
  182.0      0.00549     140.12151    198.80641
  185.0      0.00541     140.12469    202.87677
  190.0      0.00526     140.12714    207.65746
  196.0      0.00510     140.12886    213.27562
  202.0      0.00495     140.12987    219.84541
  209.0      0.00478     140.13014    227.40070
  218.0      0.00459     140.12970    236.33884
  229.0      0.00437     140.12854    246.70467
  241.0      0.00415     140.12668    258.66129
  255.0      0.00392     140.12411    272.34747
  272.0      0.00368     140.12083    287.92657
  291.0      0.003436    140.11687    305.45828
  313.0      0.003195    140.11221    324.93164
  337.0      0.002967    140.10686    346.69342
  364.0      0.002747    140.10081    369.52310
  390.0      0.002564    140.09410    393.26611
  417.0      0.002398    140.08670    416.90698
  439.0      0.002278    140.07864    439.02200
  456.0      0.002193    140.06993    458.00977
  466.0      0.002146    140.06053    472.12531
  471.0      0.002123    140.05049    480.13187
  468.0      0.002137    140.03978    481.51749
  460.0      0.002174    140.02846    477.01196
  448.0      0.002232    140.01646    467.97150
  434.0      0.002304    140.00385    456.28870
  421.0      0.002375    139.99059    443.81152
  409.0      0.002445    139.97672    432.10318
  402.0      0.002488    139.96222    422.30597
  397.0      0.002519    139.94710    415.10031
  396.0      0.002525    139.93138    410.84323
  398.0      0.002513    139.91504    409.53391
  405.0      0.002469    139.89810    411.08972
  410.0      0.002439    139.88060    414.48819
  415.0      0.002410    139.86247    419.03601
  420.0      0.002381    139.84378    423.54688
  421.0      0.002375    139.82449    426.67865
  419.0      0.002387    139.80464    427.15439
  414.0      0.002415    139.78424    424.03729
  405.0      0.002469    139.76324    416.93533
  393.0      0.002545    139.74173    406.13702
  379.0      0.002639    139.71962    392.43442
  364.0      0.002747    139.69699    376.96036
  348.0      0.002874    139.67384    360.87308
  333.0      0.003003    139.65012    345.06149
  320.0      0.003125    139.62592    330.28793
  310.0      0.003226    139.60114    316.96585
  300.0      0.003333    139.57587    305.35052
  291.0      0.003436    139.55011    295.50833
  285.0      0.00351     139.52380    287.34851
  282.0      0.00355     139.49704    280.73132
  279.0      0.00358     139.46973    275.39590
  276.0      0.00362     139.44197    271.05301
  273.0      0.00366     139.41374    267.38928
  271.0      0.00369     139.38499    264.12122
  269.0      0.00372     139.35580    261.07745
  268.0      0.00373     139.32611    258.18631
  268.0      0.00373     139.29599    255.48770
  270.0      0.00370     139.26544    253.06689
  272.0      0.00368     139.23441    250.99551
  274.0      0.00365     139.20296    249.31752
  275.0      0.00364     139.17102    248.02287
  276.0      0.00362     139.13867    247.09579
  275.0      0.00364     139.10594    246.51762
  275.0      0.00364     139.07275    246.33926
  275.0      0.00364     139.03915    246.66478
  274.0      0.00365     139.00513    247.63675
  274.0      0.00365     138.97072    249.40031
  277.0      0.00361     138.93594    252.06956
  281.0      0.00356     138.90071    255.71547
  286.0      0.003497    138.86514    260.31595
  292.0      0.003425    138.82915    265.77356
  299.0      0.003344    138.79279    271.85461
  304.0      0.003289    138.75610    278.19415
  310.0      0.003226    138.71899    284.31610
  315.0      0.003175    138.68156    289.61722
  319.0      0.003135    138.64374    293.53073
  322.0      0.003106    138.60558    295.61725
  325.0      0.003077    138.56712    295.72366
  326.0      0.003067    138.52824    294.01572
  326.0      0.003067    138.48909    290.93625
  324.0      0.003086    138.44954    287.07123
  320.0      0.003125    138.40973    283.04605
  317.0      0.003155    138.36961    279.42786
  314.0      0.003185    138.32910    276.62949
  312.0      0.003205    138.28835    274.99136
  311.0      0.003215    138.24722    274.71402
  310.0      0.003226    138.20584    275.89523
  311.0      0.003215    138.16418    278.52316
  313.0      0.003195    138.12218    282.48904
  317.0      0.003155    138.07993    287.53830
  321.0      0.003115    138.03734    293.28876
  325.0      0.003077    137.99451    299.17737
  328.0      0.003049    137.95145    304.50815
  330.0      0.003030    137.90804    308.53732
  328.0      0.003049    137.86440    310.56027
  326.0      0.003067    137.82045    310.11395
  322.0      0.003106    137.77626    307.07858
  316.0      0.003165    137.73190    301.72406
  309.0      0.003236    137.68718    294.59332
  300.0      0.003333    137.64227    286.41177
  291.0      0.003436    137.59708    277.86121
  281.0      0.00356     137.55165    269.54990
  272.0      0.00368     137.50604    261.90662
  264.0      0.00379     137.46014    255.20303
  257.0      0.00389     137.41403    249.62476
  252.0      0.00397     137.36768    245.23224
  247.0      0.00405     137.32111    242.03633
  245.0      0.00408     137.27437    239.98018
  243.0      0.00412     137.22734    238.94888
  242.0      0.00413     137.18013    238.78160
  241.0      0.00415     137.13269    239.26126
  239.0      0.00418     137.08504    240.13354
  237.0      0.00422     137.03726    241.14240
  237.0      0.00422     136.98918    242.08862
  236.0      0.00424     136.94096    242.87564
  236.0      0.00424     136.89249    243.54826
  236.0      0.00424     136.84386    244.27057
  238.0      0.00420     136.79507    245.27670
  241.0      0.00415     136.74602    246.81165
  246.0      0.00407     136.69684    249.06682
  252.0      0.00397     136.64742    252.16254
  261.0      0.00383     136.59784    256.10675
  270.0      0.00370     136.54814    260.78699
  280.0      0.00357     136.49817    265.97018
  291.0      0.003436    136.44807    271.24225
  299.0      0.003344    136.39775    276.07181
  306.0      0.003268    136.34729    279.81863
  308.0      0.003247    136.29671    281.87878
  307.0      0.003257    136.24585    281.82785
  302.0      0.003311    136.19490    279.54181
  293.0      0.003413    136.14372    275.23953
  281.0      0.00356     136.09241    269.42441
  269.0      0.00372     136.04097    262.73019
  257.0      0.00389     135.98929    255.75249
  245.0      0.00408     135.93752    249.02167
  235.0      0.00426     135.88551    242.89452
  228.0      0.00439     135.83336    237.62073
  222.0      0.00450     135.78114    233.32814
  220.0      0.00455     135.72865    230.04323
  220.0      0.00455     135.67607    227.73975
  222.0      0.00450     135.62326    226.30615
  226.0      0.00442     135.57030    225.56711
  230.0      0.00435     135.51727    225.33292
  233.0      0.00429     135.46402    225.15100
  234.0      0.00427     135.41061    224.72171
  234.0      0.00427     135.35704    223.69235
  232.0      0.00431     135.30331    221.80022
  228.0      0.00439     135.24950    218.93666
  222.0      0.00450     135.19545    215.15331
  215.0      0.00465     135.14128    210.66022
  208.0      0.00481     135.08693    205.71796
  200.0      0.00500     135.03241    200.60588
  194.0      0.00515     134.97781    195.55278
  189.0      0.00529     134.92297    190.70657
  184.0      0.00543     134.86804    186.18369
  179.0      0.00559     134.81288    182.02760
  175.0      0.00571     134.75760    178.26579
  170.0      0.00588     134.70222    174.89651
  167.0      0.00599     134.64659    171.89357
  163.0      0.00613     134.59088    169.24100
  159.0      0.00629     134.53491    166.90329
  156.0      0.00641     134.47885    164.78839
  153.0      0.00654     134.42268    162.99783
  152.0      0.00658     134.36624    161.43002
  151.0      0.00662     134.30972    160.06174
  151.0      0.00662     134.25296    158.86417
  151.0      0.00662     134.19609    157.81654
  152.0      0.00658     134.13910    156.89902
  152.0      0.00658     134.08185    156.09962
  150.0      0.00667     134.02451    155.38976
  149.0      0.00671     133.96692    154.76340
  148.0      0.00676     133.90921    154.21120
  147.0      0.00680     133.85139    153.72464
  146.0      0.00685     133.79330    153.29536
  145.0      0.00690     133.73512    152.91890
  144.0      0.00694     133.67668    152.58958
  144.0      0.00694     133.61812    152.30435
  144.0      0.00694     133.55943    152.05991
  144.0      0.00694     133.50047    151.80415
  145.0      0.00690     133.44142    151.63440
  145.0      0.00690     133.38211    151.49893
  145.0      0.00690     133.32263    151.39676
  146.0      0.00685     133.26306    151.32709
  146.0      0.00685     133.20325    151.28900
  145.0      0.00690     133.14330    151.28217
  145.0      0.00690     133.08307    151.30649
  145.0      0.00690     133.02269    151.36191
  144.0      0.00694     132.96220    151.44864
  144.0      0.00694     132.90146    151.57164
  143.0      0.00699     132.84056    151.72296
  142.0      0.00704     132.77943    151.90811
  141.0      0.00709     132.71812    152.12785
  140.0      0.00714     132.65669    152.38335
  140.0      0.00714     132.59497    152.67715
  140.0      0.00714     132.53314    153.01016
  140.0      0.00714     132.47105    153.38568
  140.0      0.00714     132.40878    153.80544
  140.0      0.00714     132.34641    154.27208
  141.0      0.00709     132.28371    154.79024
  143.0      0.00699     132.22090    155.36232
  144.0      0.00694     132.15782    155.99400
  146.0      0.00685     132.09459    156.68910
  147.0      0.00680     132.03122    157.45261
  149.0      0.00671     131.96753    158.29321
  151.0      0.00662     131.90373    159.21585
  152.0      0.00658     131.83965    160.23117
  154.0      0.00649     131.77542    161.34726
  155.0      0.00645     131.71104    162.57472
  157.0      0.00637     131.64636    163.93069
  159.0      0.00629     131.58156    165.42744
  161.0      0.00621     131.51646    167.08768
  163.0      0.00613     131.45123    168.93161
  165.0      0.00606     131.38585    170.98540
  166.0      0.00602     131.32014    173.28864
  167.0      0.00599     131.25433    175.87531
  169.0      0.00592     131.18823    178.80006
  171.0      0.00585     131.12199    182.11652
  173.0      0.00578     131.05560    185.89064
  176.0      0.00568     130.98891    190.21484
  180.0      0.00556     130.92209    195.17148
  186.0      0.00538     130.85498    200.43353
  194.0      0.00515     130.78770    207.00963
  202.0      0.00495     130.72037    214.57640
  210.0      0.00476     130.65266    223.29990
  220.0      0.00455     130.58487    233.30627
  231.0      0.00433     130.51678    244.77000
  243.0      0.00412     130.44853    257.81735
  258.0      0.00388     130.38019    272.56323
  276.0      0.00362     130.31155    289.14426
  298.0      0.003356    130.24277    307.55072
  324.0      0.003086    130.17377    327.77533
  355.0      0.002817    130.10458    349.60889
  391.0      0.002558    130.03531    372.68414
  428.0      0.002336    129.96576    396.48465
  466.0      0.002146    129.89606    420.07153
  501.0      0.001996    129.82616    442.31223
  528.0      0.001894    129.75607    461.60492
  546.0      0.001832    129.68593    476.61703
  554.0      0.001805    129.61548    485.71436
  551.0      0.001815    129.54497    488.53348
  539.0      0.001855    129.47420    484.89005
  518.0      0.001931    129.40332    475.64294
  493.0      0.002028    129.33237    462.25705
  468.0      0.002137    129.26112    446.37485
  442.0      0.002262    129.18985    429.64224
  418.0      0.002392    129.11832    413.35117
  398.0      0.002513    129.04672    398.51556
  383.0      0.002611    128.97504    385.84781
  373.0      0.002681    128.90311    375.56519
  368.0      0.002717    128.83115    367.88123
  367.0      0.002725    128.75896    362.70114
  370.0      0.002703    128.68674    359.77438
  376.0      0.002660    128.61447    358.65552
  384.0      0.002604    128.54195    358.66446
  392.0      0.002551    128.46942    359.12009
  399.0      0.002506    128.39671    359.06009
  402.0      0.002488    128.32397    357.57751
  399.0      0.002506    128.25124    353.94131
  391.0      0.002558    128.17827    347.73788
  378.0      0.002646    128.10533    339.00378
  361.0      0.002770    128.03224    328.12119
  342.0      0.002924    127.95911    315.74701
  324.0      0.003086    127.88607    302.56055
  306.0      0.003268    127.81282    289.22089
  290.0      0.003448    127.73962    276.21536
  276.0      0.00362     127.66630    263.83438
  264.0      0.00379     127.59299    252.27557
  252.0      0.00397     127.51976    241.63704
  243.0      0.00412     127.44643    231.82681
  236.0      0.00424     127.37314    222.86174
  228.0      0.00439     127.29980    214.67307
  221.0      0.00452     127.22652    207.23328
  214.0      0.00467     127.15333    200.51064
  208.0      0.00481     127.08008    194.45567
  203.0      0.00493     127.00692    189.05316
  198.0      0.00505     126.93378    184.25194
  194.0      0.00515     126.86069    179.86267
  190.0      0.00526     126.78779    176.14621
  187.0      0.00535     126.71483    172.88716
  182.0      0.00549     126.64205    170.04570
  179.0      0.00559     126.56929    167.54984
  176.0      0.00568     126.49670    165.39111
  175.0      0.00571     126.42432    163.50685
  174.0      0.00575     126.35192    161.84549
  173.0      0.00578     126.27976    160.36522
  171.0      0.00585     126.20767    159.01564
  169.0      0.00592     126.13581    157.75504
  167.0      0.00599     126.06420    156.54721
  165.0      0.00606     125.99265    155.36401
  164.0      0.00610     125.92138    154.19942
  162.0      0.00617     125.85025    153.11852
  160.0      0.00625     125.77940    152.01231
  158.0      0.00633     125.70886    150.96283
  156.0      0.00641     125.63844    149.90800
  155.0      0.00645     125.56837    149.02148
  154.0      0.00649     125.49850    148.10072
  152.0      0.00658     125.42897    147.42070
  151.0      0.00662     125.35981    146.85017
  150.0      0.00667     125.29085    146.38750
  150.0      0.00667     125.22231    146.03108
  149.0      0.00671     125.15401    145.77365
  148.0      0.00676     125.08614    145.60530
  147.0      0.00680     125.01871    145.50963
  147.0      0.00680     124.95153    145.46358
  146.0      0.00685     124.88485    145.43651
  145.0      0.00690     124.81850    145.39081
  145.0      0.00690     124.75260    145.28581
  145.0      0.00690     124.68724    145.08499
  143.0      0.00699     124.62224    144.76303
  142.0      0.00704     124.55779    144.31471
  142.0      0.00704     124.49374    143.78481
  141.0      0.00709     124.43021    143.14085
  141.0      0.00709     124.36730    142.45226
  140.0      0.00714     124.30484    141.68744
  139.0      0.00719     124.24296    141.01335
  139.0      0.00719     124.18163    140.38481
  138.0      0.00725     124.12087    140.18044
  139.0      0.00719     124.06080    139.68909
  139.0      0.00719     124.00124    139.27182
  139.0      0.00719     123.94239    138.92935
  140.0      0.00714     123.88415    138.65631
  139.0      0.00719     123.82655    138.44481
  139.0      0.00719     123.76974    138.28242
  138.0      0.00725     123.71351    138.15189
  137.0      0.00730     123.65807    138.03331
  137.0      0.00730     123.60330    137.90442
  135.0      0.00741     123.54932    137.74530
  134.0      0.00746     123.49617    137.54172
  134.0      0.00746     123.44370    137.10994
  135.0      0.00741     123.39211    136.81357
  134.0      0.00746     123.34127    136.48483
  134.0      0.00746     123.29131    136.14122
  134.0      0.00746     123.24224    135.80005
  135.0      0.00741     123.19396    135.47533
  134.0      0.00746     123.14664    135.17920
  133.0      0.00752     123.10016    134.91904
  133.0      0.00752     123.05464    134.70061
  131.0      0.00763     123.01011    134.71008
  131.0      0.00763     122.96645    134.58522
  130.0      0.00769     122.92384    134.50931
  131.0      0.00763     122.88216    134.48381
  131.0      0.00763     122.84153    134.51056
  131.0      0.00763     122.80196    134.59189
  131.0      0.00763     122.76337    134.73135
  131.0      0.00763     122.72590    134.93300
  132.0      0.00758     122.68946    135.20285
  133.0      0.00752     122.65413    135.45822
  134.0      0.00746     122.61999    135.88722
  135.0      0.00741     122.58691    136.41139
  136.0      0.00735     122.55502    137.04170
  136.0      0.00735     122.52425    137.79375
  136.0      0.00735     122.49468    138.68237
  136.0      0.00735     122.46636    139.72408
  137.0      0.00730     122.43923    140.94051
  138.0      0.00725     122.41334    142.34738
  140.0      0.00714     122.38869    143.96677
  143.0      0.00699     122.36532    145.81354
  146.0      0.00685     122.34326    147.90062
  150.0      0.00667     122.32249    150.24329
  153.0      0.00654     122.30303    152.83528
  156.0      0.00641     122.28491    155.66887
  158.0      0.00633     122.26814    158.70470
  161.0      0.00621     122.25276    161.87657
  163.0      0.00613     122.23875    165.09137
  165.0      0.00606     122.22615    168.19389
  165.0      0.00606     122.21494    171.00406
  166.0      0.00602     122.20519    173.30682
  168.0      0.00595     122.19688    174.90503
  169.0      0.00592     122.19003    175.66318
  170.0      0.00588     122.18466    175.53658
  169.0      0.00592     122.18077    174.65492
  168.0      0.00595     122.17840    173.06525
  165.0      0.00606     122.17754    171.04559
  164.0      0.00610     122.17822    168.81404
  163.0      0.00613     122.18044    166.57423
  161.0      0.00621     122.18423    164.47589
  160.0      0.00625     122.18960    162.63239
  158.0      0.00633     122.19653    161.11357
  157.0      0.00637     122.20509    159.95244
  156.0      0.00641     122.21525    159.16345
  155.0      0.00645     122.22704    158.73282
  154.0      0.00649     122.24046    158.62791
  154.0      0.00649     122.25551    158.79135
  154.0      0.00649     122.27225    159.14281
  154.0      0.00649     122.29064    159.57713
  155.0      0.00645     122.31074    159.97379
  156.0      0.00641     122.33250    160.20798
  156.0      0.00641     122.35594    160.17421
  156.0      0.00641     122.38114    159.80534
  158.0      0.00633     122.40803    159.08557
  157.0      0.00637     122.43668    158.04376
  157.0      0.00637     122.46705    156.77220
  155.0      0.00645     122.49913    155.28299
  152.0      0.00658     122.53300    153.66637
  149.0      0.00671     122.56862    151.98047
  147.0      0.00680     122.60602    150.26538
  144.0      0.00694     122.64520    148.56264
  142.0      0.00704     122.68610    146.90852
  140.0      0.00714     122.72884    145.33069
  137.0      0.00730     122.77335    143.86072
  135.0      0.00741     122.81968    142.51498
  134.0      0.00746     122.86781    141.30800
  133.0      0.00752     122.91768    140.24496
  134.0      0.00746     122.96944    139.32204
  134.0      0.00746     123.02295    138.53683
  133.0      0.00752     123.07834    137.87927
  132.0      0.00758     123.13550    137.33971
  132.0      0.00758     123.19441    136.90570
  132.0      0.00758     123.25526    136.56148
  131.0      0.00763     123.31783    136.29172
  130.0      0.00769     123.38232    136.07718
  129.0      0.00775     123.44855    135.89835
  129.0      0.00775     123.51655    135.73531
  128.0      0.00781     123.58649    135.56985
  128.0      0.00781     123.65813    135.38968
  128.0      0.00781     123.73170    135.18837
  129.0      0.00775     123.80700    134.96744
  130.0      0.00769     123.88403    134.87241
  130.0      0.00769     123.96301    134.63647
  129.0      0.00775     124.04366    134.40782
  128.0      0.00781     124.12622    134.19456
  128.0      0.00781     124.21049    134.00337
  128.0      0.00781     124.29646    133.83855
  128.0      0.00781     124.38435    133.70186
  128.0      0.00781     124.47388    133.59450
  128.0      0.00781     124.56528    133.51630
  127.0      0.00787     124.65836    133.46654
  127.0      0.00787     124.75307    133.44420
  127.0      0.00787     124.84969    133.44807
  128.0      0.00781     124.94789    133.47676
  129.0      0.00775     125.04792    133.52919
  128.0      0.00781     125.14960    133.60410
  128.0      0.00781     125.25283    133.70026
  128.0      0.00781     125.35785    133.81711
  127.0      0.00787     125.46443    133.95358
  129.0      0.00775     125.57279    134.10954
  128.0      0.00781     125.68272    134.28432
  128.0      0.00781     125.79411    134.47762
  127.0      0.00787     125.90724    134.69009
  126.0      0.00794     126.02189    134.99176
  126.0      0.00794     126.13815    135.24379
  128.0      0.00781     126.25594    135.51643
  130.0      0.00769     126.37508    135.81049
  132.0      0.00758     126.49594    136.12831
  134.0      0.00746     126.61812    136.47095
  134.0      0.00746     126.74185    136.84152
  135.0      0.00741     126.86702    137.24246
  136.0      0.00735     126.99343    137.67700
  137.0      0.00730     127.12146    138.15065
  138.0      0.00725     127.25068    138.66733
  139.0      0.00719     127.38142    139.23448
  138.0      0.00725     127.51335    139.85832
  137.0      0.00730     127.64645    140.54688
  138.0      0.00725     127.78106    141.31186
  139.0      0.00719     127.91672    142.16211
  139.0      0.00719     128.05377    143.11179
  139.0      0.00719     128.19189    144.17259
  141.0      0.00709     128.33104    145.35794
  143.0      0.00699     128.47154    146.66939
  147.0      0.00680     128.61296    148.15187
  150.0      0.00667     128.75563    149.80663
  153.0      0.00654     128.89919    151.64415
  156.0      0.00641     129.04362    153.67360
  159.0      0.00629     129.18930    155.90707
  162.0      0.00617     129.33568    157.91992
  163.0      0.00613     129.48317    160.54349
  165.0      0.00606     129.63139    163.32373
  167.0      0.00599     129.78030    166.19247
  170.0      0.00588     129.93028    169.10722
  172.0      0.00581     130.08081    171.93159
  175.0      0.00571     130.23225    174.52855
  177.0      0.00565     130.38432    176.73337
  179.0      0.00559     130.53674    178.39470
  180.0      0.00556     130.69011    179.40773
  180.0      0.00556     130.84384    179.73079
  180.0      0.00556     130.99831    179.41032
  180.0      0.00556     131.15318    178.55579
  178.0      0.00562     131.30829    177.34758
  176.0      0.00568     131.46400    175.94571
  175.0      0.00571     131.62000    174.51065
  174.0      0.00575     131.77640    173.16512
  174.0      0.00575     131.93304    172.00415
  174.0      0.00575     132.08972    170.87845
  175.0      0.00571     132.24680    170.24425
  176.0      0.00568     132.40393    169.90652
  177.0      0.00565     132.56122    169.86234
  179.0      0.00559     132.71857    170.08725
  179.0      0.00559     132.87570    170.56189
  179.0      0.00559     133.03308    171.23021
  180.0      0.00556     133.19012    172.02322
  180.0      0.00556     133.34727    172.86069
  180.0      0.00556     133.50407    173.65190
  180.0      0.00556     133.66049    174.31303
  180.0      0.00556     133.81693    174.77109
  182.0      0.00549     133.97279    175.02660
  184.0      0.00543     134.12848    175.08485
  187.0      0.00535     134.28360    175.00139
  189.0      0.00529     134.43810    174.85632
  190.0      0.00526     134.59233    174.78799
  190.0      0.00526     134.74577    174.77689
  190.0      0.00526     134.89877    174.94400
  190.0      0.00526     135.05095    175.34479
  191.0      0.00524     135.20224    176.02069
  192.0      0.00521     135.35301    177.00554
  195.0      0.00513     135.50275    178.31949
  196.0      0.00510     135.65176    179.98141
  198.0      0.00505     135.79970    181.99756
  201.0      0.00498     135.94649    184.36688
  205.0      0.00488     136.09250    187.08690
  209.0      0.00478     136.23718    190.12633
  212.0      0.00472     136.38091    193.44815
  213.0      0.00469     136.52333    196.97673
  215.0      0.00465     136.66423    200.60159
  219.0      0.00457     136.80412    204.21370
  224.0      0.00446     136.94244    207.63983
  230.0      0.00435     137.07951    210.72958
  234.0      0.00427     137.21503    213.34869
  238.0      0.00420     137.34882    215.43324
  242.0      0.00413     137.48119    217.01357
  245.0      0.00408     137.61183    218.22604
  249.0      0.00402     137.74084    219.20822
  253.0      0.00395     137.86809    220.20697
  257.0      0.00389     137.99335    221.44917
  262.0      0.00382     138.11691    223.14943
  266.0      0.00376     138.23849    225.48711
  271.0      0.00369     138.35815    228.62321
  278.0      0.00360     138.47578    232.68474
  285.0      0.00351     138.59117    237.77809
  293.0      0.003413    138.70462    244.01280
  300.0      0.003333    138.81575    251.44858
  306.0      0.003268    138.92477    260.15869
  313.0      0.003195    139.03140    270.15857
  321.0      0.003115    139.13560    281.44211
  331.0      0.003021    139.23758    293.95731
  339.0      0.002950    139.33699    307.58365
  347.0      0.002882    139.43402    322.14783
  356.0      0.002809    139.52841    337.33774
  366.0      0.002732    139.62012    352.74341
  376.0      0.002660    139.70935    367.87479
  385.0      0.002597    139.79576    382.00732
  393.0      0.002545    139.87953    394.36044
  400.0      0.002500    139.96043    404.03729
  403.0      0.002481    140.03844    410.33374
  405.0      0.002469    140.11368    412.53381
  403.0      0.002481    140.18588    410.57791
  402.0      0.002488    140.25519    404.78616
  397.0      0.002519    140.32141    395.88980
  390.0      0.002564    140.38451    384.86157
  383.0      0.002611    140.44460    372.68109
  375.0      0.002667    140.50145    360.29767
  367.0      0.002725    140.55516    348.42252
  357.0      0.002801    140.60559    337.61713
  347.0      0.002882    140.65269    328.23691
  337.0      0.002967    140.69655    320.47324
  329.0      0.003040    140.73697    314.43314
  323.0      0.003096    140.77406    310.07571
  318.0      0.003145    140.80768    307.30643
  313.0      0.003195    140.83777    305.92416
  309.0      0.003236    140.86441    305.63007
  306.0      0.003268    140.88745    306.02893
  304.0      0.003289    140.90697    306.63046
  300.0      0.003333    140.92282    306.88058
  296.0      0.003378    140.93503    306.23059
  292.0      0.003425    140.94357    304.21869
  286.0      0.003497    140.94841    300.61765
  279.0      0.00358     140.94949    295.28363
  272.0      0.00368     140.94682    288.45654
  267.0      0.00375     140.94037    280.49597
  261.0      0.00383     140.93008    271.80579
  254.0      0.00394     140.91597    262.82907
  246.0      0.00407     140.89798    253.90079
  237.0      0.00422     140.87610    245.30562
  230.0      0.00435     140.85034    237.23138
  224.0      0.00446     140.82063    229.76822
  217.0      0.00461     140.78700    222.99725
  211.0      0.00474     140.74936    216.92467
  205.0      0.00488     140.70779    211.55843
  200.0      0.00500     140.66228    206.88124
  195.0      0.00513     140.61267    202.85284
  190.0      0.00526     140.55913    199.45345
  187.0      0.00535     140.50148    196.64136
  184.0      0.00543     140.43987    194.38835
  181.0      0.00552     140.37427    192.66176
  177.0      0.00565     140.30450    191.42589
  176.0      0.00568     140.23080    190.65514
  175.0      0.00571     140.15295    190.31830
  175.0      0.00571     140.07112    190.38567
  176.0      0.00568     139.98532    190.82172
  177.0      0.00565     139.89532    191.58545
  178.0      0.00562     139.80141    192.61987
  180.0      0.00556     139.70332    193.85335
  183.0      0.00546     139.60132    195.18640
  185.0      0.00541     139.49538    196.49472
  186.0      0.00538     139.38525    197.64084
  187.0      0.00535     139.27127    198.46095
  187.0      0.00535     139.15317    198.82101
  186.0      0.00538     139.03114    198.62415
  184.0      0.00543     138.90541    197.88239
  182.0      0.00549     138.77547    196.55363
  179.0      0.00559     138.64178    194.78635
  177.0      0.00565     138.50404    192.71779
  173.0      0.00578     138.36252    190.50150
  171.0      0.00585     138.21735    188.27612
  169.0      0.00592     138.06818    186.14684
  167.0      0.00599     137.91531    184.20227
  166.0      0.00602     137.75862    182.49396
  164.0      0.00610     137.59824    181.05815
  163.0      0.00613     137.43440    179.91043
  162.0      0.00617     137.26672    179.04817
  161.0      0.00621     137.09552    178.46103
  162.0      0.00617     136.92068    178.12212
  162.0      0.00617     136.74236    177.99236
  163.0      0.00613     136.56079    177.98433
  164.0      0.00610     136.37549    178.09627
  165.0      0.00606     136.18707    178.36435
  166.0      0.00602     135.99509    178.41574
  167.0      0.00599     135.80000    178.36391
  167.0      0.00599     135.60188    178.09660
  169.0      0.00592     135.40027    177.64050
  169.0      0.00592     135.19582    177.03873
  170.0      0.00588     134.98805    176.32549
  170.0      0.00588     134.77753    175.59146
  169.0      0.00592     134.56425    174.91859
  169.0      0.00592     134.34776    174.38190
  169.0      0.00592     134.12878    174.04948
  169.0      0.00592     133.90681    173.97644
  169.0      0.00592     133.68240    174.20909
  170.0      0.00588     133.45564    174.78502
  171.0      0.00585     133.22598    175.73904
  174.0      0.00575     132.99422    177.09747
  178.0      0.00562     132.75980    178.88829
  181.0      0.00552     132.52336    181.12952
  185.0      0.00541     132.28496    183.83348
  190.0      0.00526     132.04404    187.01501
  195.0      0.00513     131.80144    190.65935
  200.0      0.00500     131.55661    194.74976
  206.0      0.00485     131.31006    199.30106
  212.0      0.00472     131.06223    204.10666
  218.0      0.00459     130.81219    209.04358
  224.0      0.00446     130.56096    213.92859
  229.0      0.00437     130.30792    218.52051
  232.0      0.00431     130.05367    222.49956
  234.0      0.00427     129.79848    225.54628
  234.0      0.00427     129.54181    227.39053
  232.0      0.00431     129.28421    227.84938
  229.0      0.00437     129.02554    226.89397
  225.0      0.00444     128.76604    224.65025
  221.0      0.00452     128.50613    221.37488
  216.0      0.00463     128.24527    217.38054
  211.0      0.00474     127.98400    213.01184
  207.0      0.00483     127.72221    208.55963
  205.0      0.00488     127.46013    204.33853
  202.0      0.00495     127.19823    200.40019
  200.0      0.00500     126.93579    196.91806
  199.0      0.00503     126.67376    193.97400
  196.0      0.00510     126.41154    191.59305
  194.0      0.00515     126.14985    189.77921
  193.0      0.00518     125.88881    188.50163
  192.0      0.00521     125.62782    187.69797
  192.0      0.00521     125.36784    187.28087
  192.0      0.00521     125.10828    187.14371
  191.0      0.00524     124.84985    187.09714
  191.0      0.00524     124.59269    186.97955
  191.0      0.00524     124.33621    186.60449
  190.0      0.00526     124.08135    185.80624
  189.0      0.00529     123.82756    184.46497
  187.0      0.00535     123.57552    182.53636
  184.0      0.00543     123.32538    180.05431
  180.0      0.00556     123.07658    177.10764
  176.0      0.00568     122.83002    173.83905
  170.0      0.00588     122.58521    170.38519
  165.0      0.00606     122.34278    166.88310
  162.0      0.00617     122.10288    163.44006
  158.0      0.00633     121.86501    160.12274
  154.0      0.00649     121.63005    157.02350
  151.0      0.00662     121.39748    154.09857
  149.0      0.00671     121.16795    151.39844
  147.0      0.00680     120.94163    148.92552
  146.0      0.00685     120.71799    146.66730
  144.0      0.00694     120.49792    144.61974
  144.0      0.00694     120.28093    142.76492
  142.0      0.00704     120.06754    141.09132
  140.0      0.00714     119.85810    139.58406
  138.0      0.00725     119.65215    138.22354
  137.0      0.00730     119.45029    136.99872
  136.0      0.00735     119.25220    135.89250
  134.0      0.00746     119.05839    134.89383
  133.0      0.00752     118.86914    133.99094
  133.0      0.00752     118.68408    133.17049
  131.0      0.00763     118.50365    132.42503
  129.0      0.00775     118.32787    131.74464
  129.0      0.00775     118.15690    131.12286
  128.0      0.00781     117.99112    130.55391
  127.0      0.00787     117.83012    130.03058
  126.0      0.00794     117.67455    129.55000
  126.0      0.00794     117.52418    129.10718
  126.0      0.00794     117.37926    128.69963
  126.0      0.00794     117.24012    128.32486
  127.0      0.00787     117.10644    127.92247
  128.0      0.00781     116.97875    127.60648
  129.0      0.00775     116.85685    127.31686
  128.0      0.00781     116.74111    127.05300
  128.0      0.00781     116.63164    126.81381
  128.0      0.00781     116.52828    126.59785
  127.0      0.00787     116.43146    126.40510
  128.0      0.00781     116.34103    126.23454
  128.0      0.00781     116.25730    126.08723
  128.0      0.00781     116.18037    125.96073
  127.0      0.00787     116.11015    125.85560
  127.0      0.00787     116.04695    125.77217
  127.0      0.00787     115.99072    125.71027
  126.0      0.00794     115.94167    125.67021
  127.0      0.00787     115.89990    125.65224
  127.0      0.00787     115.86539    125.65671
  128.0      0.00781     115.83834    125.68421
  127.0      0.00787     115.81876    125.73542
  128.0      0.00781     115.80682    125.81119
  129.0      0.00775     115.80255    125.91241
  130.0      0.00769     115.80605    126.01194
  130.0      0.00769     115.81738    126.16870
  129.0      0.00775     115.83663    126.35585
  129.0      0.00775     115.86389    126.57534
  129.0      0.00775     115.89913    126.82952
  128.0      0.00781     115.94259    127.12237
  128.0      0.00781     115.99416    127.45674
  129.0      0.00775     116.05406    127.83775
  131.0      0.00763     116.12225    128.26994
  132.0      0.00758     116.19868    128.75874
  133.0      0.00752     116.28362    129.31233
  134.0      0.00746     116.37698    129.93698
  136.0      0.00735     116.47888    130.64311
  137.0      0.00730     116.58932    131.43805
  138.0      0.00725     116.70816    132.33188
  139.0      0.00719     116.83576    133.33813
  139.0      0.00719     116.97193    134.46574
  139.0      0.00719     117.11681    135.72893
  140.0      0.00714     117.27037    137.13750
  141.0      0.00709     117.43238    138.70100
  143.0      0.00699     117.60339    140.43404
  146.0      0.00685     117.78287    142.33894
  149.0      0.00671     117.97130    144.42375
  151.0      0.00662     118.16826    146.61818
  153.0      0.00654     118.37371    149.03880
  156.0      0.00641     118.58823    151.60428
  159.0      0.00629     118.81113    154.26706
  162.0      0.00617     119.04298    156.97215
  163.0      0.00613     119.28325    159.62996
  165.0      0.00606     119.53188    162.13162
  166.0      0.00602     119.78953    164.36113
  167.0      0.00599     120.05535    166.18863
  169.0      0.00592     120.33002    167.51614
  171.0      0.00585     120.61288    168.28201
  171.0      0.00585     120.90385    168.48680
  172.0      0.00581     121.20367    168.18965
  172.0      0.00581     121.51134    167.49684
  171.0      0.00585     121.82762    166.53815
  170.0      0.00588     122.15175    165.44957
  170.0      0.00588     122.48361    164.35315
  169.0      0.00592     122.82404    163.34476
  168.0      0.00595     123.17189    162.50189
  168.0      0.00595     123.52798    161.87489
  168.0      0.00595     123.89162    161.46611
  169.0      0.00592     124.26218    161.35825
  169.0      0.00592     124.64103    161.52512
  170.0      0.00588     125.02675    161.96159
  171.0      0.00585     125.42023    162.65399
  172.0      0.00581     125.82066    163.57582
  173.0      0.00578     126.22755    164.68883
  175.0      0.00571     126.64185    165.57974
  176.0      0.00568     127.06269    166.92661
  177.0      0.00565     127.49030    168.29749
  178.0      0.00562     127.92436    169.63127
  178.0      0.00562     128.36411    170.88243
  180.0      0.00556     128.81058    172.03474
  181.0      0.00552     129.26280    173.09645
  182.0      0.00549     129.72104    174.10997
  183.0      0.00546     130.18491    175.13618
  184.0      0.00543     130.65358    176.24597
  185.0      0.00541     131.12837    177.51353
  187.0      0.00535     131.60760    178.99611
  188.0      0.00532     132.09236    180.74338
  189.0      0.00529     132.58138    182.81642
  189.0      0.00529     133.07445    185.15923
  191.0      0.00524     133.57269    187.81229
  191.0      0.00524     134.07433    190.75655
  192.0      0.00521     134.58052    193.97833
  194.0      0.00515     135.08989    197.44382
  196.0      0.00510     135.60222    201.11209
  198.0      0.00505     136.11867    204.75345
  201.0      0.00498     136.63737    208.64935
  204.0      0.00490     137.15953    212.50644
  207.0      0.00483     137.68369    216.16324
  209.0      0.00478     138.20963    219.43120
  210.0      0.00476     138.73851    222.11816
  212.0      0.00472     139.26842    224.03401
  214.0      0.00467     139.80055    225.05841
  215.0      0.00465     140.33344    225.15198
  216.0      0.00463     140.86682    224.38016
  216.0      0.00463     141.40189    222.88956
  216.0      0.00463     141.93666    220.88805
  217.0      0.00461     142.47232    218.59340
  218.0      0.00459     143.00742    216.21614
  217.0      0.00461     143.54167    213.93002
  217.0      0.00461     144.07623    211.85768
  216.0      0.00463     144.60913    210.09242
  213.0      0.00469     145.14154    208.69922
  210.0      0.00476     145.67221    207.66974
  208.0      0.00481     146.20038    207.02295
  206.0      0.00485     146.72719    206.74428
  204.0      0.00490     147.25116    206.80962
  203.0      0.00493     147.77318    207.18048
  202.0      0.00495     148.29201    207.80263
  202.0      0.00495     148.80692    208.60281
  202.0      0.00495     149.31895    209.49117
  202.0      0.00495     149.82695    210.35791
  202.0      0.00495     150.33104    211.08952
  201.0      0.00498     150.83069    211.58009
  201.0      0.00498     151.32494    211.85831
  200.0      0.00500     151.81506    211.68153
  199.0      0.00503     152.29922    211.17203
  199.0      0.00503     152.77817    210.39130
  198.0      0.00505     153.25124    209.37471
  197.0      0.00508     153.71744    208.34917
  196.0      0.00510     154.17799    207.36427
  196.0      0.00510     154.63112    206.49545
  195.0      0.00513     155.07777    205.82416
  194.0      0.00515     155.51665    205.40886
  195.0      0.00513     155.94748    205.29295
  196.0      0.00510     156.37112    205.50923
  198.0      0.00505     156.78598    206.08272
  200.0      0.00500     157.19287    207.03558
  203.0      0.00493     157.59061    208.38359
  206.0      0.00485     157.97891    210.14018
  208.0      0.00481     158.35860    212.32362
  210.0      0.00476     158.72813    214.93846
  212.0      0.00472     159.08833    217.99786
  215.0      0.00465     159.43805    221.49818
  219.0      0.00457     159.77708    225.42917
  223.0      0.00448     160.10609    229.78256
  229.0      0.00437     160.42377    234.50818
  235.0      0.00426     160.73076    239.55499
  240.0      0.00417     161.02608    244.87590
  245.0      0.00408     161.30957    250.20782
  250.0      0.00400     161.58176    255.52509
  253.0      0.00395     161.84152    260.60815
  256.0      0.00391     162.08937    265.29428
  257.0      0.00389     162.32466    269.42453
  257.0      0.00389     162.54689    272.90094
  258.0      0.00388     162.75676    275.68921
  260.0      0.00385     162.95332    277.82227
  262.0      0.00382     163.13692    279.40976
  263.0      0.00380     163.30704    280.60684
  265.0      0.00377     163.46341    281.60837
  267.0      0.00375     163.60629    282.62878
  270.0      0.00370     163.73526    283.87268
  274.0      0.00365     163.85030    285.52798
  278.0      0.00360     163.95123    287.73932
  284.0      0.00352     164.03781    290.60129
  293.0      0.003413    164.11017    294.16257
  303.0      0.003300    164.16806    298.38882
  314.0      0.003185    164.21146    303.19232
  327.0      0.003058    164.24022    308.38980
  338.0      0.002959    164.25432    313.72198
  349.0      0.002865    164.25369    318.87570
  356.0      0.002809    164.23828    323.45752
  361.0      0.002770    164.20804    327.09134
  363.0      0.002755    164.16298    329.43182
  362.0      0.002762    164.10312    330.24921
  356.0      0.002809    164.02827    329.45999
  347.0      0.002882    163.93869    326.99753
  337.0      0.002967    163.83415    323.34744
  326.0      0.003067    163.71490    318.67267
  316.0      0.003165    163.58104    313.31711
  306.0      0.003268    163.43222    307.60156
  298.0      0.003356    163.26898    301.84900
  291.0      0.003436    163.09097    296.30936
  286.0      0.003497    162.89867    291.20630
  281.0      0.00356     162.69221    286.70547
  278.0      0.00360     162.47116    282.91046
  276.0      0.00362     162.23631    279.90259
  276.0      0.00362     161.98721    277.70078
  277.0      0.00361     161.72453    276.29141
  279.0      0.00358     161.44852    275.61066
  284.0      0.00352     161.15855    275.55115
  289.0      0.003460    160.85577    275.95105
  293.0      0.003413    160.53957    276.61264
  297.0      0.003367    160.21069    277.29861
  299.0      0.003344    159.86989    277.76013
  300.0      0.003333    159.51602    277.76828
  298.0      0.003356    159.15062    277.14996
  295.0      0.003390    158.77293    275.74881
  290.0      0.003448    158.38396    273.72757
  285.0      0.00351     157.98438    271.13062
  281.0      0.00356     157.57343    268.12860
  277.0      0.00361     157.15215    264.93372
  270.0      0.00370     156.72052    261.73483
  266.0      0.00376     156.27907    258.82104
  261.0      0.00383     155.82878    256.05203
  257.0      0.00389     155.36885    253.59415
  253.0      0.00395     154.90047    251.44699
  249.0      0.00402     154.42360    249.54704
  246.0      0.00407     153.93889    247.79558
  242.0      0.00413     153.44743    246.06497
  239.0      0.00418     152.94812    244.21455
  237.0      0.00422     152.44295    242.13142
  235.0      0.00426     151.93103    239.73091
  234.0      0.00427     151.41400    236.98894
  232.0      0.00431     150.89230    233.93007
  230.0      0.00435     150.36507    230.60744
  227.0      0.00441     149.83441    227.10698
  224.0      0.00446     149.29944    223.50298
  221.0      0.00452     148.76186    219.90846
  218.0      0.00459     148.22218    216.31598
  213.0      0.00469     147.67950    212.80019
  209.0      0.00478     147.13606    209.41631
  206.0      0.00485     146.59096    206.19810
  203.0      0.00493     146.04591    203.18924
  199.0      0.00503     145.50154    200.42169
  197.0      0.00508     144.95691    197.90817
  195.0      0.00513     144.41431    195.66330
  193.0      0.00518     143.87283    193.67314
  190.0      0.00526     143.33427    191.98730
  187.0      0.00535     142.79921    190.42055
  185.0      0.00541     142.26677    188.98067
  183.0      0.00546     141.73923    187.62076
  180.0      0.00556     141.21573    186.21996
  179.0      0.00559     140.69803    184.72701
  178.0      0.00562     140.18669    183.08345
  176.0      0.00568     139.68092    181.24968
  175.0      0.00571     139.18289    179.22516
  173.0      0.00578     138.69182    177.02769
  172.0      0.00581     138.20917    174.70435
  170.0      0.00588     137.73593    172.31082
  168.0      0.00595     137.27135    169.89525
  166.0      0.00602     136.81705    167.51299
  165.0      0.00606     136.37256    165.19749
  164.0      0.00610     135.93919    162.99832
  162.0      0.00617     135.51787    160.90005
  159.0      0.00629     135.10796    158.92453
  157.0      0.00637     134.71068    157.08124
  154.0      0.00649     134.32620    155.36656
  152.0      0.00658     133.95518    153.78021
  150.0      0.00667     133.59856    152.31825
  147.0      0.00680     133.25563    150.97047
  146.0      0.00685     132.92793    149.73451
  145.0      0.00690     132.61516    148.60068
  145.0      0.00690     132.31798    147.56392
  146.0      0.00685     132.03714    146.61813
  147.0      0.00680     131.77213    145.75414
  148.0      0.00676     131.52414    144.96823
  147.0      0.00680     131.29280    144.25276
  145.0      0.00690     131.07893    143.60335
  144.0      0.00694     130.88278    143.01480
  143.0      0.00699     130.70404    142.48012
  142.0      0.00704     130.54353    141.99596
  142.0      0.00704     130.40102    141.55603
  142.0      0.00704     130.27698    141.15642
  143.0      0.00699     130.17148    140.79259
  142.0      0.00704     130.08441    140.45970
  142.0      0.00704     130.01610    140.15569
  143.0      0.00699     129.96642    139.87785
  144.0      0.00694     129.93549    139.65521
  144.0      0.00694     129.92325    139.42911
  143.0      0.00699     129.92966    139.22894
  143.0      0.00699     129.95459    139.05623
  143.0      0.00699     129.99800    138.91162
  144.0      0.00694     130.05966    138.79614
  144.0      0.00694     130.13931    138.71034
  144.0      0.00694     130.23698    138.74219
  144.0      0.00694     130.35210    138.71632
  143.0      0.00699     130.48466    138.71980
  143.0      0.00699     130.63416    138.75212
  143.0      0.00699     130.79993    138.81236
  144.0      0.00694     130.98224    138.90009
  143.0      0.00699     131.18002    139.01378
  143.0      0.00699     131.39333    139.15276
  142.0      0.00704     131.62126    139.31537
  141.0      0.00709     131.86305    139.49977
  141.0      0.00709     132.11871    139.70488
  141.0      0.00709     132.38722    139.92856
  140.0      0.00714     132.66812    140.16885
  140.0      0.00714     132.96063    140.42403
  139.0      0.00719     133.26360    140.69206
  139.0      0.00719     133.57707    140.97252
  139.0      0.00719     133.89973    141.26427
  139.0      0.00719     134.23103    141.56708
  139.0      0.00719     134.57002    141.89569
  140.0      0.00714     134.91533    142.22003
  140.0      0.00714     135.26720    142.55605
  141.0      0.00709     135.62355    142.90266
  141.0      0.00709     135.98450    143.26067
  141.0      0.00709     136.34824    143.62892
  141.0      0.00709     136.71382    144.00693
  141.0      0.00709     137.08131    144.39532
  142.0      0.00704     137.44855    144.83694
  142.0      0.00704     137.81557    145.24323
  142.0      0.00704     138.18057    145.65712
  142.0      0.00704     138.54265    146.07797
  143.0      0.00699     138.90176    146.50639
  144.0      0.00694     139.25591    146.94096
  144.0      0.00694     139.60512    147.38245
  144.0      0.00694     139.94772    147.82985
  143.0      0.00699     140.28290    148.23143
  142.0      0.00704     140.61076    148.69273
  143.0      0.00699     140.92949    149.16061
  143.0      0.00699     141.23926    149.63737
  144.0      0.00694     141.53874    150.12311
  146.0      0.00685     141.82739    150.61925
  147.0      0.00680     142.10550    151.12935
  149.0      0.00671     142.37178    151.65402
  149.0      0.00671     142.62668    152.19777
  150.0      0.00667     142.86951    152.76294
  152.0      0.00658     143.09995    153.35286
  152.0      0.00658     143.31897    153.97417
  152.0      0.00658     143.52599    154.62979
  152.0      0.00658     143.72194    155.32671
  154.0      0.00649     143.90700    156.06973
  156.0      0.00641     144.08176    156.86444
  158.0      0.00633     144.24760    157.71953
  161.0      0.00621     144.40538    158.63947
  163.0      0.00613     144.55658    159.63235
  165.0      0.00606     144.70276    160.70287
  167.0      0.00599     144.84563    161.85510
  168.0      0.00595     144.98772    163.09608
  169.0      0.00592     145.13126    164.39757
  169.0      0.00592     145.27917    165.81259
  170.0      0.00588     145.43456    167.30562
  172.0      0.00581     145.60069    168.86172
  173.0      0.00578     145.78201    170.46371
  175.0      0.00571     145.98228    172.07593
  177.0      0.00565     146.20682    173.66148
  179.0      0.00559     146.46034    175.16983
  181.0      0.00552     146.74852    176.55055
  182.0      0.00549     147.07841    177.76254
  182.0      0.00549     147.45586    178.77139
  183.0      0.00546     147.88924    179.57080
  185.0      0.00541     148.38567    180.16626
  186.0      0.00538     148.95364    180.62123
  188.0      0.00532     149.60410    180.98875
  189.0      0.00529     150.34518    181.34038
  189.0      0.00529     151.18974    181.75288
  188.0      0.00532     152.14766    182.29686
  188.0      0.00532     153.23105    183.03632
  187.0      0.00535     154.45641    184.02908
  186.0      0.00538     155.83435    185.31996
  185.0      0.00541     157.38391    186.95378
  185.0      0.00541     159.11803    188.87000
  185.0      0.00541     161.05367    191.28804
  187.0      0.00535     163.21481    194.15076
  190.0      0.00526     165.61464    197.47794
  193.0      0.00518     168.28055    201.30382
  197.0      0.00508     171.22911    205.64445
  197.0     .            .            .
_pd_meas_number_of_points              5880
_pd_proc_number_of_points              5880

loop_
      _refln_index_h
      _refln_index_k
      _refln_index_l
      _pd_refln_wavelength_id
      _refln_observed_status
      _refln_F_squared_meas
      _refln_F_squared_calc
      _refln_phase_calc
      _refln_d_spacing
      _gsas_i100_meas
   0   0   2  1 o  313.134    322.204    180.00   6.73477   3.61 
   0   0   2  2 o  304.614    322.204    180.00   6.73477   1.75 
   0   0   3  1 o  894.202    841.276    180.00   4.48985   3.89 
   0   0   3  2 o  863.467    841.276    180.00   4.48985   1.87 
   1   0   1  1 o  684.513    738.791     0.00    3.69424   6.91 
   1   0   1  2 o  657.633    738.791     0.00    3.69424   3.30 
   0   0   4  1 o  4050.927   3863.133   180.00   3.36738   9.93 
   0   0   4  2 o  3982.420   3863.133   180.00   3.36738   4.85 
   1   0   2  1 o  4932.447   4866.650    0.00    3.33687  41.21 
   1   0   2  2 o  4887.454   4866.650    0.00    3.33687  20.30 
   1   0   3  1 o  14623.482  14460.633   0.00    2.91893  100.00
   1   0   3  2 o  15057.896  14460.633   0.00    2.91893  51.21 
   1   1   0  1 o  21304.875  21123.967  180.00   2.71639  58.49 
   1   1   0  2 o  20757.705  21123.967  180.00   2.71639  28.35 
   0   0   5  1 o  2249.154   2470.667   180.00   2.69391   3.43 
   0   0   5  2 o  2402.911   2470.667   180.00   2.69391   1.83 
   1   1   1  1 o  2179.858   1974.072   180.00   2.66278  10.99 
   1   1   1  2 o  1973.295   1974.072   180.00   2.66278   4.93 
   1   0   4  1 o  123.660    93.051      0.00    2.53224   0.65 
   1   0   4  2 o  112.927    93.051      0.00    2.53224   0.30 
   1   1   2  1 o  948.893    824.589    180.00   2.51919   4.40 
   1   1   2  2 o  884.402    824.589    180.00   2.51919   2.03 
   1   1   3  1 o -12.255     68.395      0.00    2.32413   0.00 
   1   1   3  2 o -12.255     68.395      0.00    2.32413   0.00 
   0   0   6  1 o  17987.408  16654.127  180.00   2.24492  19.56 
   0   0   6  2 o  19655.148  16654.127  180.00   2.24492  10.63 
   1   0   5  1 o  2003.912   1880.939   180.00   2.20563   7.98 
   1   0   5  2 o  1853.609   1880.939   180.00   2.20563   3.68 
   1   1   4  1 o  6813.559   6908.618    0.00    2.11424  22.89 
   1   1   4  2 o  6493.486   6908.618    0.00    2.11424  10.84 
   1   0   6  1 o  2531.147   2512.378   180.00   1.93823   7.35 
   1   0   6  2 o  2373.761   2512.378   180.00   1.93823   3.42 
   0   0   7  1 o  80.418     81.905     180.00   1.92422   0.06 
   2   0   0  1 o  24987.080  23839.207  180.00   1.92078  33.08 
   0   0   7  2 o  85.583     81.905     180.00   1.92422   0.03 
   2   0   0  2 o  24346.459  23839.207  180.00   1.92078  16.03 
   1   1   5  1 o  4534.159   4572.910    0.00    1.91278  12.36 
   1   1   5  2 o  4562.670   4572.910    0.00    1.91278   6.19 
   2   0   1  1 o  2149.885   1967.933   180.00   1.90154   5.32 
   2   0   1  2 o  2164.706   1967.933   180.00   1.90154   2.67 
   2   0   2  1 o  38.078     87.889      0.00    1.84712   0.14 
   2   0   2  2 o -18.359     87.889      0.00    1.84712   0.00 
   2   0   3  1 o  293.721    469.831     0.00    1.76596   0.62 
   2   0   3  2 o  285.730    469.831     0.00    1.76596   0.30 
   1   1   6  1 o  7243.903   7542.306    0.00    1.73045  17.09 
   1   1   6  2 o  7528.917   7542.306    0.00    1.73045   8.83 
   1   0   7  1 o  3328.881   3276.499   180.00   1.72046   7.76 
   1   0   7  2 o  3524.344   3276.499   180.00   1.72046   4.09 
   2   1   1  1 o  568.400    468.656    180.00   1.70419   2.28 
   2   1   1  2 o  525.927    468.656    180.00   1.70419   1.05 
   0   0   8  1 o  4491.440   4274.631    0.00    1.68369   2.65 
   0   0   8  2 o  4166.637   4274.631    0.00    1.68369   1.22 
   2   0   4  1 o  1944.018   1999.242    0.00    1.66843   3.86 
   2   1   2  1 o  2849.042   2734.494   180.00   1.66468  10.80 
   2   0   4  2 o  2091.894   1999.242    0.00    1.66843   2.07 
   2   1   2  2 o  2976.128   2734.494   180.00   1.66468   5.62 
   2   1   3  2 o  7760.284   7821.308   180.00   1.60454  14.42 
   2   1   3  1 o  7550.606   7821.308   180.00   1.60454  28.22 
   1   1   7  1 o  224.602    236.799    180.00   1.57018   0.47 
   1   1   7  2 o  226.639    236.799    180.00   1.57018   0.24 
   2   0   5  1 o  1735.229   1826.946    0.00    1.56394   3.04 
   2   0   5  2 o  1713.926   1826.946    0.00    1.56394   1.50 
   1   0   8  1 o  2218.378   2242.903   180.00   1.54208   4.08 
   1   0   8  2 o  2385.968   2242.903   180.00   1.54208   2.19 
   2   1   4  1 o  126.239    99.195     180.00   1.53033   0.42 
   2   1   4  2 o  109.001    99.195     180.00   1.53033   0.18 
   0   0   9  1 o  2173.434   1797.450    0.00    1.49662   0.96 
   0   0   9  2 o  2157.142   1797.450    0.00    1.49662   0.47 
   2   0   6  1 o  7796.130   8309.389    0.00    1.45947  12.60 
   2   0   6  2 o  8098.900   8309.389    0.00    1.45947   6.51 
   2   1   5  1 o  1067.707   1020.373    0.00    1.44851   3.34 
   2   1   5  2 o  1096.451   1020.373    0.00    1.44851   1.71 
   1   1   8  1 o  2301.078   2173.407   180.00   1.43108   3.74 
   1   1   8  2 o  2041.496   2173.407   180.00   1.43108   1.66 
   1   0   9  1 o  1863.064   1956.511   180.00   1.39452   3.03 
   1   0   9  2 o  1956.552   1956.511   180.00   1.39452   1.58 
   2   1   6  1 o  1380.853   1442.828    0.00    1.36432   3.65 
   2   1   6  2 o  1353.646   1442.828    0.00    1.36432   1.78 
   2   0   7  1 o  25.106     25.434      0.00    1.35941   0.03 
   2   2   0  1 o  12747.939  12623.912   0.00    1.35819   8.32 
   2   0   7  2 o  25.799     25.434      0.00    1.35941   0.02 
   2   2   0  2 o  13016.851  12623.912   0.00    1.35819   4.23 
   2   2   1  1 o  1368.654   1285.225    0.00    1.35134   1.68 
   2   2   1  2 o  1383.552   1285.225    0.00    1.35134   0.85 
   0   0  10  1 o  2635.883   2466.846    0.00    1.34695   0.97 
   0   0  10  2 o  2654.352   2466.846    0.00    1.34695   0.49 
   2   2   2  1 o  35.358     36.735     180.00   1.33139   0.06 
   2   2   2  2 o  35.440     36.735     180.00   1.33139   0.03 
   1   1   9  2 o  341.350    361.864    180.00   1.31083   0.25 
   1   1   9  1 o  464.801    361.864    180.00   1.31083   0.67 
   2   2   3  1 o  228.632    309.419    180.00   1.30001   0.26 
   2   2   3  2 o  215.385    309.419    180.00   1.30001   0.12 
   2   1   7  1 o  1975.709   2081.680    0.00    1.28154   4.84 
   2   1   7  2 o  1983.553   2081.680    0.00    1.28154   2.42 
   3   0   1  1 o  370.920    328.732    180.00   1.27477   0.42 
   3   0   1  2 o  374.842    328.732    180.00   1.27477   0.21 
   1   0  10  1 o  1675.231   1456.828    0.00    1.27108   2.24 
   1   0  10  2 o  1658.618   1456.828    0.00    1.27108   1.11 
   2   0   8  1 o  2679.827   2513.391   180.00   1.26612   3.37 
   2   0   8  2 o  2472.640   2513.391   180.00   1.26612   1.55 
   2   2   4  1 o  1244.218   1247.117   180.00   1.25960   1.41 
   3   0   2  1 o  1778.157   1774.263   180.00   1.25798   1.95 
   2   2   4  2 o  1244.236   1247.117   180.00   1.25960   0.70 
   3   0   2  2 o  1779.020   1774.263   180.00   1.25798   0.97 
   3   0   3  1 o  4999.222   4926.732   180.00   1.23141   5.61 
   3   0   3  2 o  4987.117   4926.732   180.00   1.23141   2.79 
   0   0  11  1 o  214.546    227.899     0.00    1.22450   0.07 
   0   0  11  2 o  188.689    227.899     0.00    1.22450   0.03 
   3   1   0  1 o  6503.928   6502.224    0.00    1.21481   7.03 
   2   2   5  1 o  1370.067   1348.902   180.00   1.21277   1.47 
   3   1   0  2 o  6728.451   6502.224    0.00    1.21481   3.62 
   3   1   1  1 o  951.575    906.882     0.00    1.20989   1.94 
   2   2   5  2 o  1416.609   1348.902   180.00   1.21277   0.76 
   3   1   1  2 o  922.246    906.882     0.00    1.20989   0.93 
   1   1  10  1 o  2275.662   2239.896   180.00   1.20674   2.69 
   1   1  10  2 o  2197.554   2239.896   180.00   1.20674   1.29 
   2   1   8  1 o  1417.839   1470.209    0.00    1.20249   3.12 
   2   1   8  2 o  1443.840   1470.209    0.00    1.20249   1.59 
   3   0   4  1 o  87.777     84.822     180.00   1.19690   0.09 
   3   1   2  1 o  143.915    140.611     0.00    1.19551   0.28 
   3   0   4  2 o  82.694     84.822     180.00   1.19690   0.04 
   3   1   2  2 o  130.378    140.611     0.00    1.19551   0.12 
   2   0   9  1 o  1252.332   1231.399   180.00   1.18056   1.35 
   2   0   9  2 o  1303.578   1231.399   180.00   1.18056   0.70 
   3   1   3  1 o  114.389    82.270     180.00   1.17264   0.24 
   3   1   3  2 o  115.638    82.270     180.00   1.17264   0.12 
   1   0  11  1 o  3890.784   3688.858    0.00    1.16667   4.55 
   1   0  11  2 o  3621.654   3688.858    0.00    1.16667   2.11 
   2   2   6  1 o  4783.917   4928.772   180.00   1.16207   5.07 
   2   2   6  2 o  4787.398   4928.772   180.00   1.16207   2.53 
   3   0   5  1 o  635.210    634.595     0.00    1.15651   0.67 
   3   0   5  2 o  660.898    634.595     0.00    1.15651   0.34 
   3   1   4  1 o  2031.697   2084.598   180.00   1.14272   3.93 
   3   1   4  2 o  1941.873   2084.598   180.00   1.14272   1.87 
   2   1   9  1 o  1228.171   1232.774    0.00    1.12847   2.69 
   2   1   9  2 o  1265.090   1232.774    0.00    1.12847   1.38 
   0   0  12  1 o  246.694    212.545     0.00    1.12246   0.08 
   0   0  12  2 o  251.565    212.545     0.00    1.12246   0.04 
   1   1  11  1 o  877.263    905.657    180.00   1.11632   0.92 
   1   1  11  2 o  880.921    905.657    180.00   1.11632   0.46 
   3   0   6  1 o  907.721    925.470     0.00    1.11229   0.85 
   2   2   7  1 o  10.087     10.358     180.00   1.10962   0.01 
   3   0   6  2 o  898.866    925.470     0.00    1.11229   0.42 
   3   1   5  1 o  1929.351   1931.183   180.00   1.10741   3.61 
   2   2   7  2 o  10.402     10.358     180.00   1.10962   0.00 
   3   1   5  2 o  2018.358   1931.183   180.00   1.10741   1.88 
   2   0  10  1 o  1682.537   1582.313   180.00   1.10282   1.73 
   2   0  10  2 o  1817.322   1582.313   180.00   1.10282   0.93 
   1   0  12  1 o  1126.707   1196.847    0.00    1.07741   1.13 
   1   0  12  2 o  969.438    1196.847    0.00    1.07741   0.48 
   3   1   6  1 o  2639.271   2816.066   180.00   1.06841   5.10 
   3   0   7  1 o  1372.472   1410.765    0.00    1.06604   1.28 
   3   1   6  2 o  2748.783   2816.066   180.00   1.06841   2.65 
   3   0   7  2 o  1504.918   1410.765    0.00    1.06604   0.70 
   3   2   1  1 o  265.245    234.198     0.00    1.06214   0.46 
   2   1  10  1 o  1060.558   910.737    180.00   1.06000   2.14 
   3   2   1  2 o  271.285    234.198     0.00    1.06214   0.24 
   2   1  10  2 o  1014.346   910.737    180.00   1.06000   1.02 
   2   2   8  1 o  1794.255   1626.031    0.00    1.05712   1.74 
   2   2   8  2 o  1660.050   1626.031    0.00    1.05712   0.80 
   3   2   2  1 o  1249.310   1209.366    0.00    1.05237   2.18 
   3   2   2  2 o  1178.751   1209.366    0.00    1.05237   1.03 
   1   1  12  1 o  213.867    212.737    180.00   1.03738   0.24 
   3   2   3  1 o  3454.976   3320.427    0.00    1.03667   6.33 
   0   0  13  1 o  829.455    789.816    180.00   1.03612   0.22 
   1   1  12  2 o  230.275    212.737    180.00   1.03738   0.13 
   3   2   3  2 o  3649.021   3320.427    0.00    1.03667   3.34 
   0   0  13  2 o  878.783    789.816    180.00   1.03612   0.12 
   2   0  11  1 o  212.703    186.547    180.00   1.03253   0.22 
   2   0  11  2 o  224.609    186.547    180.00   1.03253   0.11 
   3   1   7  1 o  73.846     73.274      0.00    1.02722   0.15 
   3   1   7  2 o  64.822     73.274      0.00    1.02722   0.07 
   3   0   8  1 o  894.088    1008.515    0.00    1.01923   0.81 
   3   0   8  2 o  856.816    1008.515    0.00    1.01923   0.39 
   3   2   4  1 o  52.484     65.591      0.00    1.01582   0.09 
   3   2   4  2 o  37.902     65.591      0.00    1.01582   0.03 
   2   2   9  1 o  873.299    865.400     0.00    1.00577   0.79 
   2   2   9  2 o  1009.069   865.400     0.00    1.00577   0.46 
   1   0  13  1 o  1074.409   859.242     0.00    1.00037   1.08 
   1   0  13  2 o  968.287    859.242     0.00    1.00037   0.49 
   2   1  11  1 o  2683.389   2504.040   180.00   0.99714   5.29 
   2   1  11  2 o  2405.352   2504.040   180.00   0.99714   2.37 
   3   2   5  1 o  332.492    427.693    180.00   0.99078   0.62 
   3   2   5  2 o  345.482    427.693    180.00   0.99078   0.32 
   3   1   8  1 o  978.441    966.801     0.00    0.98515   1.86 
   3   1   8  2 o  985.506    966.801     0.00    0.98515   0.94 
   3   0   9  1 o  928.323    830.547     0.00    0.97298   0.91 
   3   0   9  2 o  929.957    830.547     0.00    0.97298   0.46 
   2   0  12  1 o  144.465    141.284    180.00   0.96912   0.16 
   1   1  13  1 o  1388.129   1427.489    0.00    0.96809   1.42 
   2   0  12  2 o  133.230    141.284    180.00   0.96912   0.08 
   1   1  13  2 o  1290.160   1427.489    0.00    0.96809   0.66 
   3   2   6  1 o  584.303    622.538    180.00   0.96255   1.02 
   0   0  14  1 o  2306.087   2430.038   180.00   0.96211   0.61 
   4   0   0  1 o  5277.625   5086.174    0.00    0.96039   2.36 
   3   2   6  2 o  645.813    622.538    180.00   0.96255   0.56 
   0   0  14  2 o  2521.689   2430.038   180.00   0.96211   0.33 
   4   0   0  2 o  5360.179   5086.174    0.00    0.96039   1.20 
   4   0   1  1 o  660.545    628.622     0.00    0.95796   0.56 
   2   2  10  1 o  1065.970   1057.067    0.00    0.95639   1.01 
   4   0   1  2 o  624.310    628.622     0.00    0.95796   0.27 
   2   2  10  2 o  1024.384   1057.067    0.00    0.95639   0.48 
   4   0   2  1 o  15.319     12.427     180.00   0.95077   0.02 
   4   0   2  2 o  11.767     12.427     180.00   0.95077   0.01 
   3   1   9  1 o  269.608    255.790     0.00    0.94320   0.53 
_reflns_number_total                   205
_reflns_limit_h_min                    0
_reflns_limit_h_max                    4
_reflns_limit_k_min                    0
_reflns_limit_k_max                    2
_reflns_limit_l_min                    0
_reflns_limit_l_max                    14
_reflns_d_resolution_high              0.943
_reflns_d_resolution_low               6.735
#--eof--eof--eof--eof--eof--eof--eof--eof--eof--eof--eof--eof--eof--eof--eof--#
